# Supplementary material for: The Kidney Failure Risk Equation for prediction of end stage renal disease in UK primary care: An external validation and clinical impact projection cohort study
Source: PLoS Med. 2019 Nov 6;16(11):e1002955. doi: 10.1371/journal.pmed.1002955 (PMC6834237; doi:10.1371/journal.pmed.1002955)
Supplement: S1 Data — (CSV) [file pmed.1002955.s001.csv]

id	age	epi_egfr	death	female	esrd	acr_mgmmol	time	dm	hf	cvd	htn	neph_known
1	79	56	0	1	0	4.3	3226	0	0	0	1	0
2	88	39	0	1	0	6.5	1870	0	0	0	0
3	91	31	0	1	0	1	2344	0	0	1	0	0
4	66	53	0	1	0	6.6	699	1	0	0	1	0
5	70	58	0	1	0	2.1	1903	0	0	1	0
6	48	54	0	0	0	6.6	1716	1	0	0	0
7	77	31	1	1	0	4.6	2359	1	0	0	1
8	76	43	0	0	0	2.1	1974	1	0	0	0
9	63	14	0	1	0	117	2933	0	0	0	0	1
10	80	54	0	0	0	3.1	2771	1	0	1	1	0
11	79	45	0	1	0	2	47	0	0	1	1	0
12	84	54	1	0	0	3.7	1310	0	0	1	0
13	82	39	1	1	0	.1	464	0	0	1	1
14	75	32	0	1	0	2.3	3420	1	0	1	1	0
15	38	57	0	0	0	89.3	1875	0	1	0	0	0
16	75	57	0	1	0	1.8	1595	0	0	0	0	0
17	75	48	0	1	0	19.3	2645	1	0	1	1	0
18	81	45	0	0	0	5.1	466	0	0	0	1
19	73	38	0	1	0	.1	2239	0	0	0	1
20	82	48	0	1	0	.6	3361	0	0	0	1	0
21	81	38	0	1	0	10.3	1701	0	0	0	1	0
22	87	42	0	1	0	18.4	1012	0	0	1	1	0
23	83	39	1	0	0	5.8	581	0	0	1	1	0
24	69	53	0	1	0	.1	1550	0	0	0	1
25	83	51	0	1	0	49.1	941	0	0	1	0
26	79	57	1	1	0	1.5	1765	1	0	1	1
27	73	46	0	1	0	2.1	2132	0	0	0	1
28	67	45	0	0	0	5.2	2769	1	0	1	1	0
29	69	54	1	1	0	.7000000000000001	2593	1	0	1	0	0
30	82	35	0	1	0	1.9	1778	0	0	0	1	0
31	82	57	0	0	0	221.2	125	1	0	1	1
32	79	49	1	0	0	1.8	645	0	0	1	1	0
33	85	30	1	1	0	5.1	2725	0	0	0	0	0
34	84	34	0	1	0	1.8	2221	0	0	0	1
35	56	58	0	1	0	4.7	2723	1	0	0	0	0
36	67	58	0	0	0	3.5	2426	1	0	1	1	0
37	78	48	1	1	0	18.7	2328	0	0	0	1
38	79	58	0	1	0	2.8	1528	0	0	0	0
39	72	40	0	1	0	6.5	1510	0	0	0	0	0
40	74	55	0	0	0	3.2	1965	0	0	1	1
41	81	40	0	1	0	1.2	240	0	0	0	1	0
42	87	52	1	0	0	.3	857	0	0	0	0	0
43	81	31	0	0	0	7.6	448	0	0	0	0	0
44	62	57	0	1	0	.1	1446	0	0	0	1
45	71	50	0	0	0	5.1	231	1	1	1	0	0
46	68	37	0	0	0	3.9	3274	1	0	0	1	0
47	74	45	0	0	0	3.5	1392	0	0	0	1
48	78	43	0	0	0	2.8	2635	0	1	1	0
49	89	46	1	1	0	34.5	301	0	0	0	0	0
50	90	49	1	1	0	31.4	241	1	0	0	1
51	58	55	0	1	0	3.5	1726	1	0	0	1	0
52	51	57	1	1	0	1.6	906	1	0	0	1
53	87	20	1	0	0	42.2	722	1	1	1	1
54	80	39	0	1	0	2.2	3511	0	0	0	1
55	73	53	0	1	0	3	679	1	0	1	1	0
56	78	55	0	0	0	.7000000000000001	1330	0	0	0	0	0
57	86	44	0	1	0	1.8	3255	0	0	1	1	0
58	59	45	1	1	0	4.4	1153	0	0	0	0
59	75	44	1	0	0	2	2196	0	0	1	1	0
60	57	50	0	0	0	3.1	2368	1	0	0	0
61	89	51	1	0	0	1.5	1256	0	0	1	0	0
62	73	56	0	0	0	.1	1732	0	0	1	1
63	86	58	0	1	0	1.1	2478	0	0	0	1	0
64	63	57	1	0	0	1.8	2480	1	0	1	1
65	67	51	0	1	0	2.4	194	1	0	0	1
66	87	34	1	0	0	22.1	530	0	0	0	1
67	64	54	0	0	0	.1	1672	0	0	1	0
68	74	50	0	1	0	1.6	3606	1	0	0	0	0
69	69	57	1	0	0	2.4	2281	1	0	0	0	0
70	78	52	1	0	0	5	2363	1	0	0	1	0
71	83	35	1	1	0	3.2	199	0	0	0	1
72	79	28	1	0	0	107.7	905	1	1	0	1
73	78	50	0	1	0	2.8	3371	1	0	0	1	0
74	70	51	0	1	0	1.1	2815	1	0	0	1
75	76	30	0	0	1	205	1252	1	0	0	1	1
76	75	41	0	0	0	1.7	1096	0	0	1	1
77	80	57	1	0	0	1.5	1413	1	0	0	1
78	70	22	0	0	0	3.7	1296	0	0	0	0
79	83	57	1	1	0	10.1	523	0	0	1	1	0
80	79	54	0	0	0	.7000000000000001	2261	0	0	0	1	0
81	89	40	0	1	0	51.2	1840	0	0	0	0
82	79	56	0	1	0	.4	2412	1	0	0	1	0
83	59	58	0	1	0	2.1	1827	0	0	0	0
84	79	57	1	0	0	31	757	0	0	0	0
85	86	42	1	0	0	8	2792	1	1	1	1	0
86	80	55	1	1	0	2	2393	0	0	1	1
87	60	54	0	0	0	3.3	975	0	0	1	1	0
88	70	57	0	0	0	3.9	1792	0	0	0	0
89	84	56	0	1	0	.1	1312	0	0	0	0
90	86	50	0	1	0	1.6	1510	0	0	0	1
91	93	22	1	0	0	16.3	1884	0	0	0	1	1
92	69	58	0	1	0	4.2	1378	0	0	0	0
93	83	58	0	1	0	2.1	1467	0	0	1	1
94	74	55	0	0	0	2.1	1475	0	0	1	0
95	75	9	0	0	1	41.1	1435	0	0	1	0
96	68	56	0	0	0	1.7	90	0	0	0	0	0
97	68	58	0	0	0	2.1	267	0	0	0	0
98	90	58	0	1	0	4.1	1740	0	0	0	1	0
99	79	46	0	0	0	8.5	1788	0	0	0	1
100	69	24	0	1	0	4.7	2421	0	0	0	0
101	24	57	0	1	0	20.9	939	0	0	0	0	1
102	86	15	1	0	0	4	2047	1	0	0	1	1
103	86	53	1	0	0	3.2	2899	1	0	1	1	0
104	72	56	0	1	0	.9	1334	1	1	1	0	0
105	73	25	0	1	0	29.6	1811	1	0	0	0	0
106	73	52	0	1	0	5.8	2633	0	0	0	0	0
107	67	57	0	1	0	2.9	1679	0	0	0	0	0
108	62	56	0	1	0	4.4	1586	0	0	0	1
109	72	41	0	0	0	2.4	1954	0	0	1	1	0
110	86	32	1	0	0	12.9	2358	0	0	1	0	0
111	75	39	0	1	0	1.4	1594	0	0	1	1
112	80	50	0	1	0	2.7	2100	0	0	1	0	0
113	81	56	1	0	0	22	1431	1	0	1	1
114	61	55	0	0	0	2.1	2343	1	0	0	1	0
115	75	55	0	1	0	.8	1904	0	0	0	0
116	76	49	0	1	0	1.3	2420	0	0	0	1
117	85	50	0	0	0	2	3401	0	0	1	1	0
118	84	57	0	1	0	4.3	381	1	0	0	0
119	84	50	1	0	0	1.7	1843	0	0	0	0
120	76	51	0	1	0	2.1	139	0	0	0	0	0
121	79	47	0	1	0	1.7	3520	1	1	1	1	0
122	72	57	0	0	0	5.9	1471	1	0	0	0
123	89	41	1	0	0	5.7	1984	0	1	1	1
124	81	41	1	1	0	1.7	62	0	0	0	1	0
125	72	35	0	0	0	.1	2470	0	0	0	1
126	78	58	0	1	0	2	2146	0	0	0	0
127	87	24	1	0	0	4.9	329	0	1	1	1
128	65	49	0	1	0	.4	1478	1	0	0	1	0
129	60	50	0	1	0	7.7	540	1	0	0	1	0
130	66	53	0	0	0	.1	2796	0	0	1	1
131	89	42	0	0	0	3.5	2563	0	0	1	1	0
132	83	45	1	1	0	.8	2074	0	0	0	0	0
133	86	30	1	0	0	12.5	317	0	0	0	0
134	74	12	0	0	1	731.1	665	0	0	0	1	1
135	87	41	1	0	0	8.800000000000001	2158	0	0	1	1	0
136	75	44	1	1	0	3.5	1295	1	0	1	1
137	75	56	0	0	0	27.1	3438	1	0	1	1	0
138	83	51	0	1	0	15.2	2014	0	0	0	1
139	71	56	0	1	0	1	1818	1	0	0	1
140	81	36	0	0	0	7.4	1723	0	0	0	1	0
141	89	37	1	1	0	4.9	1511	0	0	1	0	0
142	95	18	1	0	0	2.6	764	0	1	1	0
143	68	56	0	0	0	4.5	1769	1	0	0	1	0
144	83	34	0	0	0	12.6	482	0	1	1	0
145	77	53	0	0	0	1.5	74	1	0	0	0
146	65	56	0	1	0	4	1161	1	0	1	1
147	84	56	0	0	0	.1	967	0	0	0	1
148	55	58	0	1	0	.8	3043	1	0	1	0	0
149	83	43	0	0	0	.1	777	0	0	0	1
150	68	51	0	0	0	3.8	2043	1	0	1	1	0
151	75	58	0	0	0	1.1	3513	1	0	1	1
152	75	50	0	1	0	34.3	2511	0	0	0	0
153	69	13	0	1	0	105.1	1217	0	0	0	0
154	72	54	0	1	0	.1	1587	0	0	0	0
155	80	50	0	1	0	24.6	728	1	1	0	1
156	76	51	0	1	0	6.4	3527	0	0	0	1	0
157	83	55	1	1	0	16.4	994	1	0	0	1	0
158	86	53	0	1	0	5.9	31	0	0	1	1	0
159	54	53	0	1	0	1	1865	0	0	0	0
160	76	52	0	1	0	2.1	2265	1	0	0	1
161	73	46	0	0	0	3.5	3613	0	0	1	0	0
162	80	33	0	1	0	.1	2104	0	0	1	1
163	87	49	0	0	0	6.1	1194	0	0	0	1	0
164	84	46	0	1	0	164.6	2540	0	0	0	1	0
165	87	32	0	1	0	4.3	1197	0	0	0	1	0
166	79	48	0	1	0	.1	2151	0	0	1	1
167	78	51	0	1	0	21.2	1575	1	0	0	1
168	91	38	1	0	0	21.4	389	0	0	1	0	0
169	68	50	0	0	0	1.2	321	0	0	0	0	0
170	78	43	0	1	0	3.5	2372	0	0	0	1	0
171	85	52	1	1	0	5.8	1228	0	1	1	1
172	79	50	1	1	0	2.5	2804	1	1	1	1	0
173	80	41	0	1	0	25.1	1846	0	0	0	1	0
174	84	58	0	1	0	.8	1527	0	0	0	1
175	85	52	0	1	0	8.6	831	0	0	0	1
176	75	58	0	1	0	.8	3624	1	0	0	1	0
177	70	58	0	1	0	.7000000000000001	3267	1	1	0	0	0
178	63	58	1	0	0	11.4	2408	1	1	1	1	0
179	78	45	0	1	0	4.1	3555	0	0	0	0	0
180	69	52	0	0	0	1.1	2800	1	0	0	0	0
181	60	37	0	0	0	86.7	3508	1	0	0	1	0
182	81	49	0	0	0	5.4	2080	0	0	0	0
183	76	54	0	0	0	2.1	827	0	0	1	0
184	85	30	1	1	0	4.9	501	0	0	1	1
185	74	57	0	0	0	13	631	0	0	0	0	0
186	76	40	0	0	0	4.8	2137	0	0	0	1
187	71	45	0	0	0	.1	1179	0	0	0	1
188	75	53	0	1	0	4.7	3591	0	1	1	1	0
189	66	39	1	1	0	.6	959	1	0	0	1
190	85	52	0	0	0	2.4	2891	1	0	1	1	0
191	89	26	0	0	0	.7000000000000001	2117	0	0	1	1	0
192	89	51	0	1	0	12.7	622	0	0	0	1
193	82	32	0	0	0	37.8	2940	0	0	0	0	1
194	86	29	0	1	0	.1	2059	0	0	0	1
195	57	52	0	1	0	2.1	2160	1	0	0	1
196	74	46	0	0	0	.1	2177	0	0	0	1	1
197	81	56	0	1	0	1.2	2509	0	0	0	1
198	80	58	0	1	0	1.5	1450	0	0	0	1
199	66	48	0	1	0	.7000000000000001	1517	1	0	0	1	0
200	80	50	0	1	0	3.8	879	0	0	0	0	0
201	75	55	0	1	0	2.1	2036	0	0	1	1
202	83	56	1	1	0	14.2	367	0	0	1	1	0
203	73	49	1	1	0	2.1	2156	0	1	1	1
204	81	52	1	0	0	15	2222	0	0	0	1	0
205	79	58	0	0	0	4.1	1272	0	1	1	1
206	85	58	0	1	0	5.8	691	0	0	0	0	0
207	63	21	0	0	1	14.7	2106	1	0	1	1
208	89	28	1	1	0	4.3	829	0	0	0	1
209	76	45	0	1	0	.6	1478	0	0	0	0	0
210	62	58	0	1	0	1.3	1699	1	0	1	1
211	57	52	1	1	0	10.8	1487	1	0	0	0	0
212	82	46	1	0	0	6.9	283	0	1	1	1
213	83	32	1	0	0	3.5	1371	0	1	1	1	0
214	68	53	0	0	0	.1	2625	0	0	1	1
215	80	31	0	1	0	2.1	572	0	0	1	1
216	59	54	0	1	0	3.1	3338	1	0	0	0	0
217	86	45	0	1	0	1.9	1182	1	0	0	1
218	88	46	1	1	0	9.199999999999999	3030	0	0	0	1	0
219	87	24	1	0	0	3.1	1166	0	0	0	1
220	80	49	1	0	0	2.4	2302	0	0	1	1
221	77	50	1	1	0	3.6	382	0	0	0	1
222	70	55	0	1	0	18.1	991	1	0	0	1	0
223	79	58	0	0	0	2.1	1771	1	0	1	1
224	74	57	0	1	0	5.2	1901	0	0	0	1
225	97	48	1	0	0	.9	282	0	0	0	0
226	72	30	0	1	0	19.5	1811	0	0	0	0	0
227	86	19	1	0	0	2.1	279	0	1	1	0
228	84	52	0	1	0	2.9	3554	0	0	0	0	0
229	67	41	0	1	0	4.1	3470	0	0	1	0	0
230	62	45	0	0	0	33.90000000000001	1972	1	0	1	1	0
231	75	55	0	1	0	.1	2166	0	0	1	1
232	81	46	0	0	0	5.7	2175	0	0	0	1	0
233	72	42	0	1	0	28.8	1474	1	0	1	1
234	76	55	0	0	0	3.7	3535	1	0	1	1	0
235	61	15	0	1	0	343.9	43	0	0	0	1
236	79	57	0	0	0	3.9	2332	0	0	0	0	0
237	67	48	0	0	0	.1	2555	0	0	0	0
238	70	43	0	1	0	8.1	261	0	0	0	1
239	86	56	1	0	0	2.1	1526	0	1	1	0
240	79	41	0	1	0	2.1	2135	0	0	0	1
241	71	53	1	0	0	9.9	2359	1	0	0	1	0
242	82	54	0	1	0	9	984	0	0	1	1
243	84	42	0	0	0	3.9	2198	0	0	1	1	0
244	78	52	0	0	0	2	677	1	1	0	1
245	54	51	0	0	0	1.3	3583	0	0	0	0
246	73	58	0	1	0	4.7	1233	0	0	0	1	0
247	71	57	0	0	0	.5	754	0	0	0	1	0
248	64	56	0	0	0	.1	2425	0	0	1	1
249	62	51	0	0	0	19.3	1707	1	0	1	1
250	82	35	0	1	0	9.4	1818	0	0	0	1
251	74	52	0	1	0	5.2	2024	1	0	0	1	0
252	94	34	1	1	0	3.1	1523	0	1	1	1	0
253	75	53	0	0	0	.5	650	0	0	0	0	0
254	88	45	1	0	0	19.3	1179	1	0	1	1
255	72	43	1	0	0	55.8	1024	1	0	1	0
256	80	57	0	0	0	8.5	1393	0	0	0	0	0
257	67	58	0	0	0	7.1	1744	1	0	0	0
258	78	57	0	1	0	1	516	1	0	0	1	0
259	78	41	0	1	0	2.1	2251	1	0	1	1	0
260	79	42	0	0	0	1.6	1183	0	0	0	1
261	84	47	0	1	0	2.1	895	1	0	0	1
262	58	57	0	1	0	2.5	2013	1	0	0	0
263	70	55	0	1	0	.6	2456	1	0	1	0
264	80	47	1	0	0	8	2772	1	1	1	0	0
265	82	52	0	1	0	.8	189	0	0	0	1
266	64	49	0	1	0	3.5	2197	0	0	0	1	0
267	92	44	1	0	0	3.2	960	0	0	1	0
268	73	57	0	1	0	1.1	2195	1	0	0	1	0
269	81	56	0	0	0	2.4	2542	1	0	0	1	0
270	85	50	1	1	0	12.2	365	0	0	0	0
271	80	47	0	1	0	30.7	1402	0	1	1	1
272	74	49	0	1	0	5.2	3183	0	0	0	1	0
273	86	48	0	1	0	2.3	1241	0	0	1	1
274	73	54	0	1	0	1.9	600	0	0	1	1
275	85	43	1	1	0	5.9	921	0	0	0	1	0
276	86	52	0	0	0	2.3	721	0	0	1	1
277	72	47	0	1	0	.7000000000000001	2409	0	0	0	0	0
278	71	50	0	0	0	2.4	1673	0	0	1	1
279	97	30	1	1	0	13	11	0	0	0	0
280	74	47	1	0	0	3.1	2792	0	0	1	1	0
281	68	49	0	0	0	2.1	1118	0	0	0	1	0
282	73	54	0	1	0	2.1	718	0	0	0	0
283	83	54	1	0	0	36.90000000000001	1339	0	0	0	1
284	73	57	0	1	0	4.4	1447	0	0	0	1	0
285	86	56	0	0	0	6.9	2728	1	0	0	0	0
286	74	54	0	0	0	3.1	1420	0	0	0	0
287	71	58	0	1	0	.7000000000000001	3185	1	0	1	1	0
288	70	51	0	0	0	14.9	1382	0	0	1	1
289	75	56	0	1	0	4.7	1881	0	1	1	0
290	60	47	0	0	0	9.1	581	1	1	0	1
291	69	53	0	1	0	2.1	1735	0	0	0	1
292	77	44	0	1	0	7.1	1967	0	0	0	1	0
293	68	53	1	0	0	3.1	2139	0	0	0	0	0
294	68	55	0	0	0	4.2	3498	0	0	1	1	0
295	47	55	0	0	0	2.5	1188	0	0	0	0	0
296	74	50	1	1	0	15.5	865	0	0	1	1
297	90	34	1	1	0	5.8	1380	1	0	0	1	0
298	59	53	0	1	0	2.1	1954	0	0	1	0
299	78	46	0	0	0	1.8	2432	0	0	0	1
300	79	54	0	1	0	1.3	2659	1	0	0	1	0
301	78	42	1	1	0	2.5	1294	0	0	0	1	0
302	79	55	0	1	0	.1	2589	1	0	0	0
303	70	53	1	1	0	4.8	461	0	0	1	1
304	79	51	0	0	0	16.7	1037	1	0	0	1
305	69	43	0	1	0	30.3	2471	1	0	0	1	0
306	79	49	1	1	0	.6	2199	0	0	0	1	0
307	60	50	0	0	0	1.8	265	0	0	0	0	0
308	82	58	1	0	0	2.7	1354	0	0	0	1
309	63	47	1	1	0	9.300000000000001	2960	1	0	0	1	0
310	65	47	1	1	0	71.8	2847	1	0	0	0	0
311	65	49	0	0	0	5.4	438	0	0	0	0	0
312	76	52	0	1	0	2.9	1540	0	0	1	1
313	86	55	0	0	0	3	341	0	0	0	0	0
314	86	38	0	1	0	1.2	3498	1	0	0	1	0
315	65	55	0	0	0	2.7	1887	1	0	0	1	1
316	94	53	0	1	0	.5	2454	0	0	0	1	0
317	65	57	0	0	0	2.5	678	0	0	0	1	0
318	70	48	0	0	0	2.7	3400	1	0	1	1	0
319	88	23	0	1	0	1.7	1504	0	0	1	0
320	83	56	0	1	0	2.1	2081	0	0	0	1
321	59	47	0	1	0	5.8	146	0	0	0	0	1
322	76	55	0	1	0	6.2	706	0	0	0	1	0
323	71	58	0	1	0	.6	2472	0	0	0	1	0
324	83	30	1	1	0	12.6	3242	1	0	0	1	1
325	75	54	1	0	0	2.7	1921	1	0	0	1	0
326	46	53	0	0	0	40.6	2379	0	0	0	0	1
327	60	33	0	0	0	47.00000000000001	942	0	0	0	0	1
328	67	50	0	0	0	32.40000000000001	3630	1	0	0	1	0
329	74	41	1	1	0	7.1	3437	1	0	0	1	0
330	82	19	1	0	0	27.1	373	1	0	1	1
331	83	34	1	0	0	7.6	485	0	0	0	0
332	60	54	0	1	0	.4	3791	0	0	0	1
333	81	56	0	0	0	2.8	1663	0	1	0	1
334	74	48	0	0	0	4.6	3499	1	1	1	1	0
335	78	51	1	1	0	5.1	1121	0	0	0	1
336	85	57	0	1	0	.4	3549	1	0	0	1	0
337	61	56	0	0	0	.8	2144	1	0	0	1
338	63	57	0	1	0	6.4	3534	1	0	0	0	0
339	63	49	0	0	0	30.2	3528	1	0	0	0	0
340	83	43	1	1	0	54.2	90	0	1	1	0
341	85	58	0	1	0	1.9	2086	1	0	0	1
342	81	55	1	1	0	1.6	1864	0	0	0	0
343	78	58	0	1	0	.8	2328	0	0	1	1	0
344	78	49	0	0	0	5.6	1369	0	0	0	1	0
345	45	25	0	1	1	75.2	1436	0	0	0	1
346	85	48	0	0	0	2.2	1993	0	0	1	1
347	90	47	0	1	0	1.4	580	0	0	0	1	0
348	78	32	0	0	0	35.40000000000001	2413	1	0	1	1
349	40	54	0	0	0	2.9	1072	0	0	0	0	0
350	64	58	0	0	0	2	419	1	0	0	1	0
351	69	49	0	0	0	4.6	3343	0	0	0	1	0
352	92	40	0	1	0	2.5	1226	0	0	0	0	0
353	88	50	0	1	0	11.5	2563	0	0	0	1	0
354	82	54	1	0	0	1.6	667	0	0	0	1
355	78	58	0	1	0	10.3	1910	0	0	0	1
356	51	54	0	1	0	4.1	2126	0	0	0	1	0
357	69	18	0	0	1	95.7	753	1	0	1	1
358	72	52	1	0	0	.8	1088	0	0	0	1
359	51	51	0	0	0	2.4	3263	0	0	0	0	0
360	83	52	1	1	0	3.5	2420	0	0	0	1	0
361	68	56	0	1	0	134.8	654	0	0	0	1	0
362	90	44	0	1	0	4.1	386	0	1	0	0	0
363	63	57	0	1	0	3.5	3408	0	0	0	0	0
364	85	56	0	1	0	5.2	424	0	0	1	1
365	81	43	1	0	0	3.3	1001	0	1	1	0
366	81	39	0	0	0	3.5	2491	0	0	0	0	0
367	79	44	1	0	0	1.4	1033	0	1	1	1
368	61	52	0	1	0	4	1121	1	0	0	1	0
369	73	55	0	0	0	.3	2155	0	0	0	1	0
370	79	56	0	0	0	1.4	1455	0	0	0	1
371	74	44	0	1	0	2.8	3017	0	0	0	1	0
372	67	54	0	1	0	1.7	3455	1	0	0	1	0
373	86	47	0	1	0	3.4	1971	0	0	0	1
374	79	26	1	0	0	12.6	384	0	0	1	0	0
375	87	44	1	1	0	1	1990	0	0	1	1	0
376	62	58	0	1	0	4	2658	1	0	0	1
377	63	51	0	1	0	6.3	1155	0	0	0	1	0
378	80	44	0	1	0	9.199999999999999	1855	0	0	0	1
379	46	56	1	1	0	.5	2752	1	0	0	1
380	95	49	1	1	0	10.3	1020	0	0	0	1	0
381	78	51	1	0	0	.5	772	0	0	0	0
382	83	55	1	0	0	4.8	421	1	0	1	1
383	76	58	0	1	0	2.2	1938	1	0	0	0	0
384	78	41	0	1	0	8.1	659	0	0	0	1
385	57	49	0	1	0	2.1	2238	0	0	1	1
386	84	47	0	1	0	.5	2082	0	0	1	1
387	70	46	0	1	0	151.9	1849	1	1	0	0	0
388	81	48	0	1	0	1.5	3428	1	0	1	1	0
389	76	23	1	1	0	2.1	863	0	0	1	1
390	87	28	0	1	0	6.9	1611	0	1	1	0	0
391	67	55	0	0	0	.7000000000000001	1768	0	0	1	1
392	77	55	0	0	0	5.2	1443	0	0	0	1	0
393	64	58	0	1	0	.1	2470	0	0	1	1
394	89	42	0	0	0	.2	147	0	0	0	0	0
395	80	56	0	0	0	2.2	351	0	0	1	1	0
396	72	53	0	0	0	.3	1103	0	0	0	1	0
397	41	37	0	1	0	7.2	579	0	0	0	0
398	84	58	1	0	0	7.8	580	0	0	0	1
399	72	52	0	1	0	.1	3400	0	0	0	0
400	83	52	0	1	0	1.8	1394	1	0	0	1
401	78	55	0	1	0	4.7	1862	0	0	0	1
402	78	51	1	1	0	3.5	2746	1	0	1	0	0
403	66	40	0	0	0	1.6	1343	1	0	0	1
404	56	53	1	1	0	1.8	1448	0	0	0	0	0
405	83	49	0	0	0	2.1	1103	0	0	0	1	0
406	70	52	0	0	0	9.5	2535	1	0	0	1	0
407	77	31	0	1	0	8.1	882	0	0	1	1
408	76	56	0	1	0	4.8	2094	0	0	0	1	0
409	64	55	0	1	0	2	3926	1	0	0	0
410	75	47	1	1	0	5.8	3297	1	0	0	0	0
411	69	51	0	0	0	9	2752	1	0	1	0	0
412	83	53	0	0	0	.5	3547	1	0	0	1	0
413	87	45	0	0	0	59.50000000000001	1671	0	0	0	0
414	75	51	0	0	0	.7000000000000001	1207	1	0	0	1	0
415	87	32	0	1	0	.6	735	0	0	1	0	1
416	75	46	0	0	0	.3	190	0	0	0	1	0
417	87	47	1	1	0	4.1	882	0	0	0	1	0
418	88	42	1	1	0	12.2	1279	0	0	0	0	0
419	52	12	0	0	1	28.6	683	0	0	0	1	1
420	83	25	1	1	0	45.1	1665	1	0	1	0
421	77	43	1	0	0	3.9	449	0	0	0	0	1
422	73	39	0	1	0	10.3	3521	0	1	1	1	0
423	83	51	0	0	0	2.5	2108	0	0	0	0
424	87	57	0	1	0	2.1	2092	1	0	1	0
425	76	45	1	0	0	.6	3050	1	0	1	1	0
426	76	58	0	0	0	3.4	252	1	1	0	1	0
427	57	22	0	1	0	407.7000000000001	348	0	0	0	0
428	77	43	0	0	0	.7000000000000001	1350	1	0	1	1	0
429	70	57	0	1	0	38.40000000000001	2103	0	0	0	1
430	87	39	0	1	0	7.6	2465	0	0	1	1	0
431	82	47	0	0	0	5.4	1481	1	0	0	0
432	77	14	1	1	0	499.4	108	0	0	0	1
433	68	58	0	0	0	2	1986	1	0	0	0
434	79	38	0	0	0	4.2	1714	1	0	0	1
435	59	52	0	0	0	.4	281	0	0	0	0	0
436	76	58	0	1	0	16	2949	1	0	0	0	0
437	78	57	0	1	0	3.1	1131	0	0	0	1
438	75	52	0	1	0	9.199999999999999	781	0	0	0	1	0
439	75	58	0	0	0	2.6	2577	0	0	0	0
440	73	41	0	1	1	6.9	3306	0	0	0	1	1
441	76	19	0	1	0	14.9	1418	1	0	1	1
442	78	46	0	1	0	3.3	2511	0	0	1	1
443	73	44	0	0	0	8.300000000000001	36	0	0	0	1	0
444	73	32	0	1	0	2.1	1930	1	0	0	1
445	90	51	0	1	0	.9	2181	0	0	0	1	0
446	81	53	0	1	0	.1	2309	1	0	1	1
447	77	55	0	1	0	2.1	985	0	0	1	1
448	76	47	0	1	0	.9	2334	0	0	1	1	0
449	82	42	1	1	0	10.9	1366	0	0	1	1	0
450	83	42	0	0	0	1.8	1142	0	0	0	1	0
451	55	57	0	1	0	2.2	1938	0	1	0	0	0
452	74	48	1	0	0	21.2	2626	0	0	0	0	0
453	86	52	0	1	0	3.4	243	1	0	0	0
454	78	46	0	0	0	2	1881	0	0	0	1	0
455	56	49	0	0	0	2.1	1163	1	0	1	1
456	84	49	0	1	0	.1	1631	0	0	1	0
457	90	56	0	1	0	3.7	2441	1	0	1	1	0
458	71	38	1	1	0	7	238	0	0	0	0	1
459	77	48	0	1	0	25.6	1307	0	0	0	1
460	88	50	0	1	0	.3	125	0	0	0	0	0
461	54	43	0	1	0	16.4	2013	0	0	1	1	0
462	76	58	0	1	0	6.3	1869	1	0	0	1	0
463	73	46	0	0	0	6.9	2076	0	0	0	1	0
464	69	55	1	0	0	.6	2369	1	0	0	0
465	82	44	0	1	0	6.9	2016	0	0	1	1
466	70	9	0	1	1	113.2	77	0	0	0	1	1
467	67	54	0	1	0	2.9	3359	1	0	0	0	0
468	75	52	1	1	0	5.2	2690	1	0	0	1	0
469	83	46	1	1	0	17.7	1254	0	1	1	0	0
470	82	58	1	1	0	8.800000000000001	1048	0	0	0	0
471	83	48	0	0	0	5.1	2330	0	0	0	1	0
472	101	52	1	1	0	6.4	776	0	0	0	1
473	79	58	0	1	0	2.9	1550	0	1	0	1
474	57	53	0	0	0	3	1525	0	0	1	1	0
475	86	40	0	0	0	2.2	709	0	1	1	1
476	83	51	1	0	0	6.5	2342	0	0	1	1	0
477	84	56	1	0	0	1.9	857	1	1	1	1
478	81	47	1	0	0	2.7	1582	0	0	1	1	0
479	63	56	0	0	0	3.5	1406	1	0	1	1	0
480	62	58	0	0	0	.5	1054	0	0	1	0
481	81	50	0	0	0	1.4	2672	0	0	0	1	0
482	85	42	1	0	0	12.9	2334	1	0	1	1	0
483	77	35	0	0	0	.9	2378	0	0	1	1
484	79	58	0	0	0	2.1	1996	1	0	0	0
485	77	55	0	1	0	.9	862	0	0	0	1	0
486	79	33	0	0	0	9.1	3606	0	0	0	1	1
487	73	55	0	0	0	1.8	3407	1	0	1	1	0
488	73	58	0	1	0	1.7	1601	0	0	1	0
489	90	32	0	1	0	6.9	1813	0	1	1	1
490	89	57	1	1	0	1.2	1373	0	0	1	1	0
491	71	38	0	1	0	2.8	54	0	0	0	1	0
492	76	13	1	0	0	11.2	425	0	0	0	1
493	64	53	0	1	0	.1	2115	0	1	0	1
494	67	57	0	0	0	3.1	1987	0	0	0	1
495	70	56	0	1	0	16.4	1111	0	0	0	1	0
496	87	51	1	1	0	.7000000000000001	1873	0	0	0	1	0
497	83	54	0	1	0	.8	746	0	1	0	0
498	80	44	0	1	0	7.2	567	0	0	0	1	0
499	71	52	0	0	0	2.4	2178	0	0	0	1	0
500	89	56	1	1	0	2.1	1375	0	0	0	1
501	85	39	1	0	0	1.2	660	0	0	0	1
502	75	29	0	1	0	39.7	503	0	0	1	1	0
503	79	56	0	0	0	.8	1217	0	0	0	1	0
504	83	54	0	1	0	4.7	2479	0	0	0	1	0
505	84	38	0	1	0	2.2	1782	0	0	0	1
506	86	56	0	0	0	2.1	841	0	0	0	1
507	70	52	0	0	0	10.5	12	0	0	0	1	0
508	65	30	0	0	0	2.3	2451	0	0	0	1
509	84	39	0	0	0	21.2	1327	0	0	0	1
510	76	58	0	0	0	2.4	635	0	0	0	1	0
511	87	55	0	1	0	6.2	2266	1	0	0	1
512	91	47	1	0	0	6.1	3332	0	0	0	0	0
513	66	49	0	0	0	3.1	3371	0	0	0	1	0
514	82	45	0	1	0	2.1	1988	0	0	0	1
515	75	56	0	1	0	3.1	1634	0	0	0	1
516	72	58	0	1	0	4.7	2561	0	0	0	1	0
517	77	57	0	0	0	3.8	3085	1	0	0	1
518	84	37	1	0	0	4.9	1089	0	0	1	0
519	72	54	0	1	0	4.7	3317	0	0	0	1	0
520	73	58	0	0	0	4.7	2164	0	0	0	1
521	68	20	1	1	0	6.7	646	0	0	0	1
522	78	53	0	1	0	9.199999999999999	1992	0	0	1	1
523	84	50	0	1	0	6.4	3469	1	0	1	1	0
524	63	55	0	1	0	.1	1644	0	0	0	0
525	86	43	1	1	0	6.4	2495	0	0	0	1	0
526	74	46	0	1	0	61.50000000000001	203	0	0	1	1	1
527	91	51	0	1	0	1.1	717	0	0	0	0
528	44	33	0	1	1	325.9	197	1	0	0	0	1
529	85	32	0	1	0	20.7	2001	0	0	1	1
530	77	39	1	1	0	1.8	130	0	0	1	0
531	55	34	0	0	0	.1	1451	0	0	0	0
532	72	46	0	0	0	3.5	874	1	0	1	1
533	88	52	0	1	0	1.8	959	1	1	1	1
534	89	38	1	1	0	28.6	2968	0	0	0	1	0
535	69	53	0	1	0	2.1	1860	0	0	1	1
536	65	43	0	0	0	3.5	3541	1	0	1	1	0
537	85	47	1	0	0	5	894	0	0	0	1
538	85	48	1	1	0	4.1	2277	1	0	1	1
539	77	52	0	1	0	8.5	1475	1	0	1	1
540	82	38	0	0	0	3.5	2799	0	0	1	1
541	75	49	1	1	0	21.2	1979	1	1	0	1	1
542	58	55	0	1	0	2.1	1875	1	0	0	1
543	86	36	0	1	0	15.7	1362	0	0	0	1	0
544	90	55	0	0	0	3.5	3428	0	0	1	1	0
545	91	34	0	1	0	.1	1975	0	1	0	1
546	59	57	0	0	0	1.2	2465	0	0	0	1	0
547	82	48	1	0	0	8.6	204	0	0	1	0
548	80	38	0	1	0	.6	378	0	0	0	0	0
549	76	55	1	0	0	2.7	427	0	0	1	1
550	85	47	0	1	0	4.7	2353	0	0	1	1	0
551	66	50	1	1	0	.1	2398	0	0	0	0
552	70	51	0	1	0	4.7	2559	0	0	0	0	0
553	79	49	1	1	0	.7000000000000001	2668	1	0	1	1	0
554	85	41	1	1	0	12.9	240	0	1	1	0
555	78	58	0	0	0	2.7	2304	1	0	1	1
556	70	57	0	1	0	.1	2518	0	0	0	1
557	67	54	0	1	0	1.5	1734	0	0	0	1
558	79	55	0	1	0	4.7	3388	0	0	0	1	0
559	61	52	0	1	0	.3	196	0	0	0	0	0
560	71	57	0	0	0	1.6	2310	1	0	0	0
561	83	52	0	1	0	2.4	2436	0	1	1	0	0
562	65	57	0	1	0	1.5	2478	0	0	1	1	0
563	67	56	0	1	0	2.4	3127	0	0	0	0	0
564	77	45	0	1	0	8.1	3430	0	0	0	0	0
565	74	53	1	0	0	2.7	1780	1	0	0	1	0
566	72	48	0	1	0	8.9	1499	1	0	0	0
567	70	53	1	0	0	.4	1808	0	0	0	1
568	85	32	1	1	0	.1	2415	0	0	1	0
569	83	42	0	1	0	1.2	1975	0	0	0	1
570	82	48	0	1	0	.7000000000000001	1874	0	0	1	1	0
571	84	30	1	0	0	19.5	933	0	0	1	1
572	88	29	1	1	0	35.40000000000001	1243	0	0	0	1	0
573	75	54	1	0	0	5	1694	0	0	0	1
574	78	56	1	0	0	.6	930	1	0	0	1
575	82	43	0	1	0	1.8	2067	0	0	0	1	0
576	72	57	0	1	0	5.8	2780	0	0	1	0	0
577	89	51	0	1	0	1	2541	0	0	0	0	0
578	78	58	0	1	0	.4	1464	0	0	0	1	0
579	84	50	0	1	0	.1	2387	1	0	0	1
580	80	48	0	0	0	2.7	2441	0	0	1	1	0
581	71	30	1	0	0	1.3	1381	1	0	0	0
582	90	32	1	1	0	25	73	0	0	0	1	0
583	81	46	1	0	0	3.5	709	0	0	0	0
584	73	58	0	0	0	1.2	649	0	0	0	1	0
585	70	58	0	1	0	42.1	1544	0	0	1	1
586	76	52	1	0	0	4.2	3152	0	0	1	0	0
587	74	52	0	1	0	.1	783	0	0	0	0
588	74	43	1	0	0	5.7	1912	0	0	1	0	0
589	78	53	0	0	0	1.3	2127	0	0	1	1
590	58	54	0	0	0	.8	491	1	0	1	1	0
591	89	45	1	1	0	4.1	2439	1	0	0	0	0
592	84	58	0	1	0	11.5	1563	0	0	0	1
593	86	50	0	1	0	1.9	1831	0	0	0	0
594	80	52	1	1	0	.9	775	1	0	0	1
595	79	37	0	0	0	4.2	3616	0	0	0	1	0
596	88	46	0	0	0	4.1	2629	0	0	0	0	0
597	66	34	0	1	0	11.5	3319	0	1	0	0	0
598	39	55	0	1	1	4	3496	0	0	0	1
599	66	49	0	1	0	1	3520	1	0	1	1	0
600	87	55	1	0	0	2.1	1674	0	0	0	1
601	73	51	1	0	0	2.1	1196	1	0	0	1
602	60	58	0	1	0	6.1	1884	0	0	0	1	0
603	80	49	0	0	0	9.700000000000001	3584	0	0	1	0	0
604	75	54	0	1	0	15.5	2190	1	0	1	1
605	83	19	1	0	0	207.5	2357	0	1	0	1	0
606	79	38	0	1	0	.9	3436	1	0	0	1	0
607	88	20	1	1	0	70	1638	0	0	0	1	0
608	78	41	0	0	0	12.4	3501	1	0	0	1	1
609	64	43	0	1	0	1	1675	0	0	0	0
610	71	48	0	1	0	4.7	3408	0	0	0	1	0
611	82	39	1	0	0	4.4	224	0	0	0	0	0
612	70	35	0	0	0	28	3437	0	0	1	1	0
613	67	56	0	0	0	3.2	802	0	0	0	0	0
614	84	46	0	1	0	.3	3121	1	0	0	1	0
615	76	56	0	0	0	.1	777	0	0	0	1
616	68	58	0	1	0	.1	2038	0	0	0	0
617	74	54	0	1	0	.6	1225	1	0	0	0	0
618	75	57	0	0	0	.5	1538	0	0	0	0	0
619	61	50	1	0	0	43.40000000000001	1619	1	1	1	1	0
620	60	48	0	1	0	2.1	386	0	0	0	1
621	89	53	1	1	0	10.3	3014	1	0	0	1	0
622	88	55	1	1	0	18.1	498	0	0	0	1	0
623	71	37	0	1	0	1.5	2791	0	0	0	1	0
624	76	53	0	0	0	2.7	3345	0	0	1	1	0
625	71	53	0	0	0	2.1	1870	0	0	1	0
626	78	50	0	0	0	3.5	1673	0	0	0	1	0
627	68	50	0	0	0	256.7000000000001	10	0	0	0	0	1
628	88	49	1	0	0	5.6	1012	0	0	0	1	0
629	45	58	0	0	0	105.7	214	0	0	0	1	1
630	85	28	1	0	0	8.4	625	0	0	0	1
631	80	52	0	0	0	1.3	782	0	0	1	1	0
632	74	58	0	1	0	1.7	2639	0	0	0	1
633	80	58	0	1	0	.1	1861	0	0	1	0
634	94	52	1	1	0	80.90000000000001	217	0	0	0	1
635	48	57	0	0	0	15.7	3443	0	0	0	1	1
636	75	29	0	1	0	2.1	2282	0	0	0	1
637	81	38	0	1	0	2.1	156	0	0	0	0
638	85	58	0	1	0	5.1	1051	0	0	0	1	0
639	70	58	0	0	0	4.2	2414	0	0	0	1	0
640	47	33	0	0	0	84	3217	1	0	0	1	1
641	90	43	1	0	0	8.9	536	1	0	0	1
642	77	48	0	1	0	3.5	1842	0	0	0	0	0
643	61	51	0	1	0	4	2610	1	0	1	1	0
644	55	58	0	1	0	.1	2436	0	0	0	0
645	83	58	1	1	0	.1	1146	0	0	0	1
646	68	41	0	1	0	9.199999999999999	2021	1	0	0	0	0
647	73	48	0	1	0	4.1	3357	1	0	0	1	0
648	62	54	0	1	0	5.8	3388	1	0	0	0	0
649	65	24	0	0	0	37.2	1328	1	0	0	1
650	72	29	1	0	0	278.1	1951	0	0	0	0	1
651	77	53	0	1	0	6.5	1496	0	0	1	0
652	74	53	0	1	0	.7000000000000001	3423	1	1	0	1	0
653	63	52	0	0	0	2	2785	0	0	0	1	0
654	80	44	0	1	0	6.4	2267	0	0	0	1	0
655	84	30	1	0	0	5.2	1324	0	0	1	1
656	76	51	0	1	0	5.1	1503	1	0	1	1
657	83	51	0	0	0	.1	2248	0	0	0	1
658	65	58	0	1	0	20.3	1163	1	0	0	1
659	92	37	1	0	0	40.1	1979	0	0	1	1
660	78	50	0	0	1	10.2	965	1	0	0	1	0
661	69	55	0	0	0	3.2	524	0	0	0	0	0
662	76	52	0	1	0	6.5	2498	0	0	0	1
663	81	58	1	1	0	3.2	6	0	0	0	1
664	79	53	0	1	0	.3	2511	0	0	0	0	0
665	88	56	1	0	0	6.1	1869	1	0	0	1	0
666	67	58	0	1	0	.1	126	0	0	0	0
667	63	46	0	1	0	9.199999999999999	1523	0	0	0	1	0
668	70	46	0	1	0	.6	1667	0	0	0	1
669	64	52	0	0	0	.8	3549	1	0	0	1	0
670	62	58	0	1	0	2.1	2206	0	0	1	1
671	84	52	0	0	0	4.4	857	0	0	0	1
672	89	38	0	1	0	3	1885	0	0	0	1
673	67	43	0	1	0	25.6	198	1	0	0	0	1
674	64	56	0	1	0	3.1	1196	1	0	0	1
675	80	54	0	0	0	6.9	2539	0	0	1	1	0
676	78	54	0	1	0	7	735	0	0	0	0	0
677	75	55	0	0	0	2.4	2110	0	0	0	1	0
678	77	58	0	0	0	2.1	2070	1	0	0	1
679	87	32	1	1	0	5	1521	0	0	0	1	0
680	94	40	1	1	0	13.4	614	0	0	0	1
681	72	51	0	0	0	5.1	2298	1	0	0	1
682	82	47	1	1	0	3.1	1254	0	0	0	1
683	73	49	0	0	0	8.800000000000001	803	1	0	0	0
684	63	57	0	0	0	.1	2394	0	0	0	1
685	79	53	0	0	0	6.5	751	0	0	1	1	1
686	68	55	0	1	0	.6	1332	1	0	0	1
687	69	51	0	1	0	.5	2024	0	0	0	1	1
688	73	55	0	0	0	21.9	420	0	0	0	1
689	64	57	0	0	0	1.8	133	0	0	1	1	0
690	83	47	0	1	0	1.7	2570	1	0	0	0
691	88	46	1	0	0	6.7	1760	0	0	0	1
692	49	56	0	0	0	.2	2311	1	0	0	1
693	77	32	0	1	0	.3	3554	1	0	0	1	0
694	51	39	0	0	1	5.3	1101	0	0	0	1	1
695	79	53	0	1	0	4.1	721	0	0	1	1	0
696	78	49	1	1	0	.5	2297	1	0	0	0	0
697	83	43	0	0	0	3.9	2589	0	0	0	1	0
698	66	54	0	0	0	162.4	1158	0	0	0	1
699	70	38	0	0	1	83.8	1015	1	1	1	1	1
700	96	35	1	1	0	3.2	668	0	0	0	1
701	76	44	0	0	0	2.9	2164	0	0	0	1	0
702	71	56	0	0	0	.1	1868	0	0	1	1
703	79	43	0	0	0	.8	919	0	0	1	1	0
704	75	53	0	1	0	.5	3240	1	0	0	1	0
705	74	58	0	0	0	3.7	202	0	0	0	0	0
706	79	49	1	1	0	2.1	1322	0	0	0	1
707	87	58	1	1	0	2.1	1470	0	0	1	1
708	92	55	0	1	0	3.1	1260	0	0	0	1
709	69	55	0	0	0	3.1	2772	0	0	0	0	0
710	88	38	0	1	0	13.4	950	0	0	0	1
711	74	46	0	1	0	24.5	1953	0	0	0	1	1
712	82	35	0	0	0	5.4	984	0	0	1	1
713	90	29	1	1	0	1.2	1816	0	0	0	1	0
714	71	56	0	0	0	.8	180	1	0	0	0
715	66	49	0	0	0	12.9	1246	1	0	1	0
716	86	44	0	0	0	2.7	2552	0	0	0	1	0
717	87	52	0	1	0	1.4	2210	0	0	0	0	0
718	73	50	0	1	0	3.5	3565	1	0	0	0	0
719	80	48	0	1	0	6.8	788	1	0	0	1	0
720	80	51	0	1	0	1.5	2694	0	0	1	0	0
721	78	56	0	1	0	9.1	1748	0	0	1	0	0
722	72	58	1	0	0	1.6	2295	1	0	0	1
723	75	56	0	1	0	8.1	1870	0	0	0	1	0
724	61	44	0	1	0	8.6	2477	1	0	0	0	0
725	70	54	1	1	0	.3	2234	1	0	0	0	0
726	22	56	0	1	0	249.6	1943	0	0	0	0
727	82	53	0	0	0	5.9	3344	1	0	0	0	0
728	91	51	0	1	0	3.6	211	0	1	1	0	0
729	70	40	0	0	0	3.9	2639	1	0	0	1
730	87	55	0	1	0	6.1	1448	0	0	1	1
731	77	56	0	1	0	.1	1214	0	0	0	1
732	74	37	0	1	0	.9	2610	0	0	0	1	0
733	76	46	1	1	0	4.8	212	0	0	0	0
734	61	58	0	1	0	1.1	2258	0	0	0	1	0
735	91	34	1	1	0	.8	3114	0	0	0	1	0
736	76	45	1	1	0	8.6	2206	0	0	0	1	0
737	67	39	0	0	0	3.9	43	0	0	0	1	0
738	87	56	0	1	0	2.1	521	0	0	0	0
739	80	53	0	1	0	2.1	1769	0	0	0	1
740	74	55	0	1	0	4.7	2434	0	0	0	1	0
741	77	54	0	1	0	2.9	3518	0	0	0	0	0
742	71	30	0	0	0	17.1	1668	0	0	1	1
743	71	16	0	0	0	46.8	1159	0	0	0	0
744	59	47	0	1	0	10.4	3577	1	0	0	1	1
745	58	58	0	1	0	3.4	1919	0	0	0	0
746	79	35	0	0	0	1.6	2456	0	0	0	1	0
747	88	41	0	1	0	17	2294	0	0	0	1
748	90	44	1	0	0	21.9	1384	1	1	1	1	1
749	42	55	0	0	0	4.9	534	0	0	0	1	0
750	74	39	0	1	0	.7000000000000001	2680	0	0	0	1	0
751	66	48	0	1	0	3.6	1933	0	0	0	1
752	73	56	0	1	0	.1	2137	1	0	0	1
753	54	54	0	1	0	5.6	1757	0	0	0	0	0
754	84	47	1	1	0	6.8	897	1	1	1	1
755	85	58	1	1	0	6	1300	0	0	0	1
756	70	58	0	1	0	8.9	1734	0	0	0	1	0
757	75	55	0	1	0	8.5	2237	1	0	0	1
758	77	57	0	0	0	.1	2441	1	0	0	1
759	79	27	0	1	0	1	3471	1	0	1	1	1
760	89	57	1	0	0	.6	724	1	0	1	1
761	69	46	0	1	0	.6	2574	0	0	0	1	0
762	76	34	1	1	0	2.2	1081	1	0	0	1
763	76	44	0	1	0	8.6	2056	1	0	0	1	0
764	76	54	1	1	0	1.3	355	1	0	0	1
765	57	52	0	1	0	8.199999999999999	1845	1	0	0	1	0
766	73	20	0	0	0	26.2	1382	0	0	0	1
767	65	38	0	0	0	1.6	3269	1	1	1	0	0
768	70	51	0	0	0	.5	2140	0	0	0	1
769	86	31	0	0	0	5	1084	0	1	0	1	0
770	88	52	1	1	0	10.3	1360	0	0	1	1	0
771	80	41	0	1	0	4.1	1953	0	0	0	1
772	79	57	0	1	0	1	780	0	0	1	1
773	78	47	0	1	0	1.6	2707	0	0	0	1	0
774	82	36	1	1	0	7.2	1271	1	0	0	1	0
775	74	44	0	1	0	1.8	2405	0	0	0	1	0
776	76	58	0	0	0	2.1	203	1	0	0	1
777	73	44	0	0	0	14	2390	0	0	1	1
778	87	56	0	1	0	2.3	1321	1	0	0	1
779	84	57	1	1	0	.1	2382	0	0	0	1
780	82	57	1	0	0	5	2559	1	0	1	1	0
781	81	58	0	1	0	7.2	2432	0	0	0	1
782	75	58	0	1	0	2.4	3554	1	0	0	1
783	89	48	1	1	0	1	1420	0	0	0	1	0
784	84	55	1	0	0	10.3	1522	1	0	0	1
785	85	57	0	1	0	4.6	1717	0	0	1	0
786	68	58	0	1	0	.1	2426	0	0	0	1
787	69	53	0	1	0	12.1	2567	1	0	0	1	0
788	91	16	1	1	0	19.8	3232	0	0	0	1	1
789	69	55	1	1	0	2.1	17	0	1	0	1
790	86	27	1	1	0	127	131	1	1	0	1
791	89	40	1	0	0	5	656	0	0	0	0
792	81	37	0	1	0	11.1	2029	0	0	1	0
793	66	55	0	1	0	12.6	2477	0	0	0	0	0
794	88	27	1	1	0	53.1	659	0	0	0	0
795	79	53	0	0	0	4.7	1557	0	0	0	0
796	87	45	0	1	0	60.3	2	0	0	1	1
797	89	28	1	1	0	15.2	964	0	0	1	0
798	71	57	0	1	0	.1	2505	1	0	0	0
799	90	53	1	1	0	2.1	674	0	1	0	1
800	85	20	1	0	0	1.8	1499	0	1	1	1	1
801	72	38	0	1	0	2.9	1607	0	0	0	0
802	71	53	0	0	0	.7000000000000001	2567	1	1	1	1
803	71	51	0	0	0	3	1414	0	0	0	1
804	79	57	0	0	0	1.9	3498	1	0	1	1	0
805	80	52	0	1	0	7.5	2315	1	0	1	1	0
806	76	58	0	1	0	2.1	2120	0	0	1	1
807	71	55	0	1	0	.3	2890	0	0	0	1
808	79	49	0	0	0	3.5	2581	1	0	0	0	0
809	80	46	0	1	0	3.5	3535	0	0	0	0	0
810	58	15	0	0	1	483.3000000000001	415	1	0	0	1	0
811	79	24	1	1	0	69.5	1384	0	0	0	1	1
812	90	35	0	1	0	7.5	765	0	0	1	1	0
813	89	22	1	1	0	11.5	1794	1	1	1	1	0
814	89	48	0	0	0	2.2	1990	0	0	0	0
815	51	31	0	1	0	4.4	2031	1	0	0	1
816	75	39	0	0	0	3.2	1870	0	0	1	0	0
817	81	31	0	1	0	4.9	484	1	0	1	1
818	74	54	0	1	0	.1	2488	0	0	0	1
819	64	46	0	0	0	6.1	2113	0	0	0	1
820	82	44	0	0	0	.3	2138	0	0	0	1	0
821	74	41	0	1	0	2.7	3513	1	0	1	1	1
822	87	29	1	0	0	23.7	1133	0	0	0	1	0
823	70	57	0	0	0	6.2	2523	0	0	0	0
824	50	53	0	0	0	7.5	3356	0	0	0	1	0
825	57	43	0	1	0	1.7	982	0	1	1	1	0
826	60	33	0	0	0	9.300000000000001	2946	0	0	0	1	1
827	76	57	0	1	0	.3	2185	0	0	0	1	0
828	69	57	0	1	0	2.1	1909	0	0	0	0
829	73	56	0	1	0	1.7	2298	0	0	1	1
830	66	50	0	0	0	6.8	1204	0	0	0	1	0
831	41	25	1	1	0	11.2	818	1	0	1	1	1
832	78	35	0	1	0	8.1	1819	0	0	1	1	0
833	80	39	0	0	0	.4	3520	1	1	1	1	0
834	65	54	0	1	0	9.4	761	0	0	0	1	0
835	52	55	0	0	0	3.8	3101	1	0	0	1	0
836	83	55	1	0	0	84.40000000000001	327	1	0	0	1
837	76	54	1	0	0	2.1	653	0	0	0	0
838	67	51	0	0	0	10.6	2099	0	0	0	1
839	75	18	0	0	1	379.3000000000001	824	0	1	1	1	1
840	64	44	0	1	0	4.1	2626	0	0	0	1	0
841	78	57	1	1	0	2.8	2134	1	0	1	0	0
842	59	52	0	0	0	.7000000000000001	1784	1	0	0	0
843	73	55	0	0	0	1.3	1181	1	0	0	0
844	77	38	0	1	0	3.8	1351	0	0	0	1
845	81	43	0	0	0	65.59999999999999	1341	0	0	0	1
846	90	32	0	1	0	20.2	1204	0	0	0	1	0
847	35	58	0	1	0	5.2	799	0	0	0	1
848	72	58	1	0	0	.9	3291	1	0	0	0
849	60	55	0	1	0	11.8	2240	1	0	0	1
850	82	54	0	1	0	.1	1627	0	0	1	1
851	53	48	0	1	0	5.3	434	0	0	0	0	0
852	83	44	1	1	0	10.9	990	1	0	1	0	0
853	69	57	0	0	0	18.6	3408	1	0	1	1	0
854	68	54	0	1	0	2.9	3435	0	0	0	1	0
855	74	57	0	1	0	7.8	1702	0	0	0	0
856	85	35	0	1	0	.1	1604	0	1	1	1
857	60	56	0	1	0	.8	2251	1	0	0	0	0
858	71	55	0	1	0	3.6	1479	0	0	0	1
859	63	34	0	0	0	.4	1898	0	0	0	0	0
860	71	56	0	0	0	.1	2445	1	0	0	1
861	82	39	1	0	0	74.8	2281	0	0	1	0
862	77	56	0	0	0	46.90000000000001	2507	1	0	0	1
863	86	58	1	1	0	3.7	691	0	0	1	0
864	76	50	0	0	0	.2	2041	0	0	1	1	0
865	69	36	0	0	0	6.9	2528	0	0	0	1	0
866	72	49	0	0	0	2.4	1740	0	0	1	1	0
867	58	55	0	0	0	.3	1358	1	0	0	0	0
868	89	36	0	0	0	3.8	1107	0	1	0	1
869	76	44	0	0	0	3.2	623	0	0	0	1	0
870	66	38	0	1	0	9.800000000000001	2661	0	0	0	1	0
871	73	54	0	0	0	17.6	1884	1	0	0	0	0
872	81	48	1	0	0	3.9	3435	0	0	1	0	0
873	85	53	0	1	0	12.7	489	0	0	0	0	0
874	80	42	0	0	0	11.7	2039	0	0	0	0
875	82	57	1	1	0	.1	937	0	0	0	1
876	83	52	0	1	0	9.6	1698	0	0	1	0	0
877	74	56	0	1	0	.1	2435	1	0	0	1
878	70	34	1	0	0	8	2719	0	0	0	1	1
879	83	53	0	0	0	3.5	3546	0	0	0	0	0
880	64	58	0	0	0	.2	2339	1	0	0	0
881	68	58	0	1	0	4.7	1860	0	0	0	1	0
882	84	29	1	0	0	.1	1565	0	0	1	1
883	72	54	1	0	0	12.8	896	0	0	0	0
884	71	56	0	1	0	.6	3165	1	0	0	1	0
885	72	42	1	0	0	.1	2235	0	0	1	1
886	78	28	0	1	0	7.9	3604	0	0	0	0	1
887	71	56	0	0	0	1.6	1326	1	0	1	0
888	71	56	0	0	0	1	1103	1	0	0	0
889	78	43	1	0	0	30.6	1892	0	1	1	1	0
890	76	47	1	1	0	.9	865	0	0	0	1
891	81	41	0	1	0	7.5	1585	0	0	0	0
892	70	58	0	1	0	4.7	2667	0	0	1	1	0
893	50	34	0	0	0	23.8	1237	0	0	0	1
894	57	40	0	0	0	.3	693	0	0	0	0	1
895	52	48	0	0	0	2.4	1216	0	0	0	1
896	61	48	0	1	0	3.1	1815	1	0	0	1
897	81	49	0	1	0	.1	2022	0	0	0	1
898	68	53	0	1	0	6.4	2288	1	0	0	1	0
899	88	36	1	0	0	6.7	811	0	0	0	1	0
900	63	37	0	1	0	1.6	3420	0	0	0	0	1
901	64	53	0	0	0	3.2	1295	0	0	0	1	0
902	74	35	0	0	0	4.6	2317	1	0	1	1
903	80	44	0	0	0	2.1	938	0	0	0	1
904	82	53	1	1	0	7.7	908	0	0	0	1	0
905	80	38	0	1	0	5.8	2380	0	0	1	1	0
906	82	44	0	1	0	7.5	2456	0	0	0	1	0
907	70	49	0	1	0	3.3	1126	0	0	0	1
908	83	46	1	0	0	.6	2934	1	0	1	1	0
909	82	50	0	0	0	.3	2528	0	0	1	0	0
910	66	48	0	0	0	8.4	3241	1	0	1	1	0
911	75	57	0	0	0	3.4	2077	0	0	0	0	0
912	62	47	0	1	0	2.4	3336	1	0	0	1	1
913	67	56	0	0	0	11.8	1161	1	0	0	0
914	83	40	0	0	0	6.9	3623	1	0	1	1	0
915	67	53	0	0	0	.6	2428	0	0	1	0	0
916	88	52	0	1	0	7.7	932	0	0	0	1	0
917	74	37	0	0	0	5.1	2255	1	0	1	1
918	74	44	0	1	0	17.2	3266	1	1	1	1	0
919	74	48	0	1	0	1.4	2428	0	1	1	1
920	80	52	0	0	0	4.5	1764	1	0	1	0	0
921	66	55	1	0	0	1.1	1710	0	0	0	1
922	62	57	0	0	0	7	981	1	1	1	1	0
923	74	54	1	0	0	.8	972	0	0	0	0	0
924	70	55	0	1	0	1.6	1057	0	0	1	1
925	86	22	1	1	0	1.5	1258	1	0	0	1
926	70	57	0	0	0	.8	1233	0	0	0	0	0
927	84	56	0	0	0	.1	2099	1	0	0	0
928	86	51	0	0	0	5.8	1932	0	0	0	1	0
929	82	55	1	1	0	2	1245	0	0	0	1
930	42	55	0	1	1	151.8	1247	0	0	0	0	1
931	80	56	0	1	0	4.3	733	0	0	0	0	0
932	55	47	0	1	0	1	3310	0	0	0	0
933	71	51	0	0	0	.9	2316	1	0	1	1
934	69	58	0	1	0	2.1	1904	0	0	1	1
935	83	57	1	0	0	.1	2250	0	0	1	0
936	77	53	1	1	0	3.5	2367	0	1	0	0	0
937	86	53	0	1	0	.6	3436	1	0	0	0	0
938	66	47	0	0	0	.1	2056	1	0	0	1
939	71	25	0	1	0	18.4	2205	0	0	1	1	0
940	62	52	0	1	0	9.199999999999999	1009	0	0	0	0	0
941	88	35	1	0	0	16.1	182	0	0	0	1	0
942	66	53	0	0	0	.4	2904	1	0	0	1	0
943	72	50	0	0	0	.8	2178	0	0	0	1
944	79	56	0	0	0	.5	210	0	0	1	1	0
945	87	28	1	0	0	50.3	21	1	0	1	0	0
946	66	39	0	1	0	10.9	772	1	0	0	1
947	72	38	0	1	0	1.6	2404	1	0	0	1
948	78	50	0	0	0	2	2345	0	0	1	1
949	82	50	1	1	0	1.2	851	0	0	0	0
950	81	38	0	1	0	5.2	753	0	0	0	1
951	54	56	0	0	0	.6	3392	1	0	0	1
952	44	49	0	0	1	165.8	1582	1	0	0	0
953	33	51	0	1	0	13.1	1966	0	0	0	0
954	83	52	1	0	0	6.1	2239	1	0	0	1	0
955	64	58	0	1	0	2.6	2273	0	0	0	0
956	72	51	0	0	0	.6	2653	1	0	0	1	0
957	86	22	0	0	0	20.8	396	0	1	0	1
958	87	50	1	1	0	.1	407	0	1	0	1
959	90	33	1	0	0	3.9	977	1	0	0	1
960	59	53	0	1	0	5.3	1215	0	0	0	0	0
961	78	46	1	1	0	9.199999999999999	2610	0	0	0	1	0
962	82	37	0	1	0	8.1	1129	0	0	0	1
963	80	48	1	0	0	5	1061	1	0	1	1
964	89	17	1	0	0	1.3	1054	0	0	1	1
965	73	46	0	1	0	1.5	1196	0	0	0	1
966	68	46	1	0	0	14.9	221	0	0	1	1
967	87	52	1	1	0	8.1	1440	1	0	1	1
968	83	30	1	1	0	16	263	0	1	1	1
969	86	57	1	0	0	4.5	1477	0	0	0	0	0
970	72	47	0	0	0	.1	1571	0	0	1	1
971	76	48	0	1	0	1.4	2416	0	0	1	1
972	71	27	0	0	0	1.7	3534	0	0	0	1	1
973	85	42	0	0	1	.4	111	0	0	0	0	0
974	81	57	0	1	0	11.1	1006	0	0	1	1
975	72	58	0	0	0	2.8	1006	1	0	0	0	0
976	79	54	0	0	0	1.5	1498	0	0	0	1
977	80	41	0	0	0	4.4	1883	1	0	0	1
978	84	56	0	1	0	2.1	2212	1	0	0	0
979	87	38	1	1	0	14.9	2101	1	0	0	1	0
980	86	15	1	1	0	84.09999999999999	959	0	1	1	1	0
981	77	50	0	1	0	2.9	2420	0	0	0	1	0
982	56	56	0	1	0	12.6	3462	1	0	0	1	0
983	59	54	0	1	0	2.1	1490	0	0	0	0
984	70	45	0	0	0	5.2	1190	1	0	0	0
985	90	58	1	1	0	2.2	309	0	0	1	1
986	65	53	0	0	0	.5	1393	0	0	0	0	0
987	55	55	0	0	0	25.9	1947	1	0	0	0	0
988	62	51	0	0	0	2.9	2413	0	0	0	0
989	76	46	0	0	0	3.3	322	0	0	1	0	0
990	76	54	1	1	0	11.5	2561	0	0	1	1	0
991	74	39	0	0	0	6.5	1602	0	1	1	1
992	77	54	0	0	0	17.8	1617	1	0	0	0	0
993	79	33	1	1	0	9.800000000000001	2126	0	1	1	1
994	69	43	0	0	0	3.9	3556	1	0	0	1	0
995	64	51	0	0	0	1.1	61	0	0	0	1	0
996	72	42	0	1	0	1	2056	0	0	0	1
997	68	57	0	0	0	.4	3211	1	0	0	1
998	97	53	1	1	0	28.6	183	0	0	1	1
999	88	41	1	1	0	13.8	919	0	0	1	1	0
1000	61	58	0	1	0	6.8	3557	1	0	1	1	0
1001	87	46	1	1	0	1.2	1934	0	0	1	0
1002	83	33	1	1	0	2.1	792	0	0	0	1
1003	78	48	0	0	0	6.6	2598	1	0	1	1	0
1004	75	54	0	0	0	.3	897	0	0	0	0	0
1005	79	49	0	1	0	.1	2049	0	0	0	1
1006	77	49	0	1	0	5.2	3408	1	0	0	0	0
1007	75	50	1	0	0	.1	1946	1	0	1	1
1008	74	46	0	1	0	2.9	2608	0	0	0	1	0
1009	79	53	0	0	0	.3	1757	0	0	1	0	0
1010	62	53	0	1	0	1.8	1570	0	0	0	0	0
1011	81	50	0	1	0	16	3434	0	0	0	1	0
1012	81	24	0	1	0	4.5	2325	0	0	0	1
1013	76	46	0	1	0	2	3238	1	0	0	0	1
1014	59	56	0	0	1	4.7	791	1	0	1	1	0
1015	45	55	0	1	0	9.4	2278	0	0	0	0
1016	78	42	0	1	0	2.1	2246	0	0	0	1
1017	71	58	1	0	0	4.4	1454	0	0	1	1
1018	60	22	0	1	0	27.6	518	0	0	0	1	0
1019	63	56	0	0	0	2.2	1973	1	0	1	1	0
1020	56	29	0	0	0	1.7	3112	1	0	0	0	1
1021	85	38	0	0	0	7.3	2685	0	0	0	1	0
1022	81	57	0	1	0	11.4	1391	1	0	0	1
1023	77	49	0	0	0	.6	3400	1	0	0	1	0
1024	71	40	0	1	0	2.9	2161	0	0	1	1
1025	88	37	1	1	0	8.6	1709	0	0	0	1	0
1026	64	49	0	0	0	10.3	1155	0	0	0	1
1027	62	53	0	0	0	2	3372	0	0	0	0	1
1028	64	57	0	0	0	5.1	1801	1	0	0	1
1029	79	48	1	0	0	.7000000000000001	947	0	0	1	0	0
1030	84	54	0	0	0	4.2	3444	0	0	0	1	0
1031	77	29	0	1	0	.1	2024	1	0	1	1
1032	93	49	1	1	0	12.5	415	1	0	0	1
1033	76	53	0	1	0	2.9	1069	0	0	0	0
1034	71	56	0	1	0	5.7	663	1	0	0	0
1035	83	55	0	1	0	5.7	1480	0	0	0	0
1036	73	49	0	1	0	3.5	1287	0	0	0	1
1037	59	46	0	1	0	1.3	1570	0	0	1	0
1038	61	16.245031	0	1	1	39.7	743	0	0	0	1
1039	80	32	0	1	0	12.1	70	0	0	1	1	0
1040	57	51	0	1	0	2.2	2315	1	0	0	0
1041	51	38	0	0	0	6.7	1847	0	0	0	1
1042	80	22	0	1	0	1.5	3521	1	0	1	1	1
1043	79	51	1	0	0	.1	1866	0	0	0	1
1044	67	52	0	1	0	1.8	2503	1	0	0	1
1045	79	48	0	1	0	7.5	2349	0	0	1	1	0
1046	88	43	1	0	0	3	2390	0	0	0	1	0
1047	66	56	0	1	0	9.5	1135	0	0	0	0	0
1048	73	56	0	0	0	5.4	2681	1	0	0	0	0
1049	45	43	0	1	0	29.1	123	0	0	0	0	0
1050	71	53	1	1	0	1.6	1439	0	0	0	1
1051	82	28	0	1	0	2	2059	0	1	0	1
1052	72	51	0	0	0	.4	3322	1	0	1	0
1053	81	33	0	0	0	24.6	851	0	0	0	0
1054	68	54	0	0	0	93.90000000000001	3217	0	0	0	0	1
1055	56	58	1	1	0	18	377	0	0	1	1
1056	63	45	0	0	0	2.7	1017	0	0	0	0
1057	86	37	0	0	0	1	1179	1	0	0	1
1058	78	47	0	0	0	.6	394	1	0	0	1
1059	76	55	1	1	0	8.1	3092	1	1	1	0	0
1060	82	49	1	0	0	9.199999999999999	1534	0	1	1	1	0
1061	72	36	0	0	0	1.3	2092	1	0	1	1
1062	81	16	1	1	0	3.4	1626	1	1	0	0
1063	57	50	0	1	0	.7000000000000001	970	0	0	0	0	0
1064	86	45	0	1	0	6.4	2538	0	0	0	1	0
1065	89	56	1	1	0	1.9	429	1	0	1	1
1066	70	56	0	0	0	48.1	1569	0	0	0	1
1067	80	49	0	1	0	8.6	2391	0	0	0	1	0
1068	76	51	0	0	0	6.1	1303	1	0	1	0
1069	58	58	0	1	0	1	1454	0	0	0	1	0
1070	77	58	1	1	0	6.2	155	0	0	0	0	0
1071	67	56	0	0	0	2.4	2345	0	0	0	1	0
1072	45	55	0	1	0	7.5	487	1	0	0	0
1073	62	50	0	0	0	3.6	2311	0	0	1	0
1074	66	49	0	0	0	2.7	245	0	0	0	0	1
1075	87	50	0	0	0	2.2	1756	0	0	0	0	0
1076	65	53	0	1	0	2.1	1789	0	0	0	1
1077	80	56	0	1	0	2.8	2079	0	1	0	1
1078	68	48	0	1	0	12.7	1621	0	0	0	0
1079	63	51	1	0	0	2.2	1023	1	1	1	1
1080	85	50	1	1	0	13.2	2485	0	0	0	0
1081	71	57	0	1	0	2.1	1665	0	0	0	0
1082	89	33	0	1	0	.7000000000000001	2197	0	0	0	0	0
1083	75	58	0	1	0	3.2	1681	0	0	0	1
1084	57	54	0	1	0	8.6	2276	0	0	0	0
1085	79	51	0	0	0	2.1	351	0	0	1	0
1086	87	51	1	1	0	.7000000000000001	281	0	0	0	1
1087	71	51	1	0	0	2.4	1356	0	0	1	1	0
1088	85	52	1	1	0	.1	1275	0	0	0	1
1089	64	46	0	0	0	1.7	2035	1	0	1	1	0
1090	87	57	1	1	0	.1	1423	0	0	1	1
1091	67	57	0	1	0	.9	3400	1	0	0	1	0
1092	52	54	0	1	0	2.1	917	0	0	0	1
1093	61	48	0	0	0	.1	2117	1	0	0	1
1094	72	58	0	1	0	1.6	3101	1	0	0	1	0
1095	77	42	0	1	0	54.40000000000001	1835	1	0	0	1
1096	77	43	0	1	0	5.1	690	0	0	1	1
1097	63	55	0	0	0	2.8	1022	1	0	0	1	0
1098	70	44	0	0	0	.3	609	0	0	0	1	0
1099	81	58	1	1	0	.1	1620	0	0	0	1
1100	77	51	0	1	0	.1	2254	0	0	0	1
1101	71	25	0	0	0	10.6	630	0	0	0	1
1102	66	58	0	1	0	60.90000000000001	1268	1	0	0	1	0
1103	79	45	1	0	0	52.8	275	0	0	1	1
1104	74	39	0	1	0	2.1	2245	0	0	1	1
1105	81	58	1	1	0	2.1	684	0	0	1	0
1106	82	51	1	0	0	3	1483	0	0	1	1	0
1107	82	35	1	1	0	32.40000000000001	1449	0	0	0	1
1108	88	27	1	1	0	21.2	457	0	0	0	0
1109	81	48	1	1	0	10	1823	0	0	0	1	0
1110	78	32	1	1	0	77.8	1532	1	0	1	1	1
1111	68	40	0	1	0	.1	1512	0	0	0	0
1112	88	46	0	1	0	1.1	1145	0	0	1	1
1113	88	44	0	1	0	.1	2109	0	1	0	1
1114	79	50	0	0	0	2.7	2570	0	0	0	1	0
1115	89	46	1	1	0	8.6	1147	0	0	1	0	0
1116	76	54	0	0	0	3.9	3365	0	0	0	1	0
1117	64	58	0	0	0	2.1	934	1	0	0	1
1118	81	57	0	1	0	19.8	2643	0	1	0	1	0
1119	84	57	0	1	0	20.1	1680	0	0	0	1
1120	83	18	0	1	0	7.4	2363	0	0	1	1	1
1121	77	50	0	1	0	1.4	2104	0	0	0	1
1122	92	55	0	1	0	15.9	804	0	0	0	1
1123	74	52	0	1	0	.6	3366	0	0	0	1	0
1124	85	53	0	0	0	1.5	1376	1	0	0	1
1125	63	53	0	1	0	3.5	1499	0	0	0	0
1126	61	55	0	1	0	8.1	3540	1	0	0	0	0
1127	72	50	0	0	0	1.8	1859	0	0	0	1	0
1128	82	47	1	0	0	.6	599	1	0	0	1
1129	85	57	0	1	0	.1	2373	0	0	0	1
1130	83	56	0	1	0	5.8	3289	0	0	0	0	0
1131	75	41	0	1	0	.1	1950	0	0	0	1
1132	88	23	1	0	0	28.8	102	0	0	0	1	0
1133	72	51	0	0	0	.1	948	0	0	1	1
1134	75	47	1	1	0	.1	661	0	0	0	0
1135	82	24	0	0	0	6.8	1814	1	0	0	1
1136	68	49	1	0	0	.6	1616	0	0	1	0
1137	66	57	0	0	0	.8	1455	0	0	0	0
1138	63	34	0	0	0	18.3	1142	0	0	0	0	1
1139	52	56	0	1	0	.9	1932	0	1	0	0
1140	86	35	0	1	0	2.6	1899	1	0	0	0
1141	86	38	0	1	0	27.4	2505	0	0	1	1	0
1142	70	54	0	1	0	3.5	1635	0	0	0	0
1143	83	57	0	1	0	5.8	3270	1	0	0	0	0
1144	82	58	0	1	0	.1	2404	0	0	1	1
1145	62	42	1	1	0	2.4	2025	0	0	0	1
1146	83	39	1	1	0	18.4	721	0	0	1	1
1147	86	33	1	1	0	32	1048	0	0	0	1
1148	80	40	0	1	0	7.5	3011	0	0	0	1	0
1149	82	56	0	1	0	4	1336	0	0	0	1	0
1150	85	50	0	0	0	2.4	1356	1	0	0	1
1151	67	49	0	0	0	3.9	1985	0	0	0	0	1
1152	79	55	0	1	0	10.1	1589	0	0	0	1	0
1153	78	41	0	0	0	2.7	3347	1	0	1	1	0
1154	90	36	0	0	0	.1	783	0	0	1	1
1155	86	51	0	1	0	1.1	1976	1	0	0	1
1156	60	55	0	1	0	.4	1743	0	0	1	1	0
1157	73	40	0	0	0	21.6	2301	0	0	1	1
1158	79	36	1	0	0	2.1	758	1	0	1	1
1159	66	51	0	0	0	.4	835	0	0	0	0	0
1160	87	32	0	1	0	1.1	375	0	0	0	1
1161	72	50	0	0	0	127.2	3462	1	0	0	1	0
1162	75	16	1	0	0	.1	1100	1	0	1	1
1163	85	33	1	0	0	9.5	1539	0	1	1	1	0
1164	78	58	0	1	0	.4	2255	0	0	0	0
1165	77	50	0	1	0	3.1	505	0	1	1	1
1166	64	54	0	0	0	1.4	3422	1	0	0	1	0
1167	72	50	1	0	0	1.1	2172	1	0	0	1	0
1168	62	55	0	0	0	.1	2188	0	0	0	1
1169	73	57	0	0	0	2.1	1915	0	0	0	0
1170	84	51	0	1	0	9.800000000000001	849	1	0	0	1	0
1171	66	30	0	1	0	.1	1948	0	0	0	1
1172	87	44	1	1	0	1.8	374	0	0	0	0
1173	51	49	0	1	0	2.1	1265	1	0	0	1
1174	78	42	1	1	0	9.6	994	0	1	0	1	0
1175	72	48	0	1	0	.5	3648	1	0	0	1	0
1176	77	49	0	0	0	1.9	1579	0	0	0	1
1177	74	34	0	1	0	2.1	1553	0	0	0	1
1178	67	53	0	1	0	2.2	783	0	0	0	1
1179	56	54	0	1	0	.5	3101	0	0	1	1
1180	77	51	0	1	0	50.8	156	0	1	0	1
1181	76	46	0	0	0	3.6	913	0	1	1	0
1182	77	33	1	0	0	1.9	368	1	0	1	1
1183	72	56	0	0	0	1.6	1037	0	0	0	1
1184	93	33	0	1	0	14.6	2184	0	0	0	1
1185	79	57	0	1	0	1.2	2483	1	0	0	1
1186	72	51	0	0	0	2.1	1897	0	0	1	0
1187	87	50	0	1	0	6.5	1117	0	0	0	1
1188	74	39	0	0	0	2.1	2162	0	1	1	1
1189	66	42	0	1	0	.1	223	0	0	0	1
1190	82	54	0	1	0	2.1	1569	0	0	0	0
1191	61	50	1	1	0	30.1	126	0	0	0	0	0
1192	55	48	0	0	0	69.3	2219	0	0	0	0	0
1193	80	46	0	1	0	2.1	904	0	0	1	1
1194	82	55	1	0	0	5.8	421	0	0	1	1
1195	73	55	0	1	0	4.5	1379	1	0	1	0	0
1196	83	43	1	1	0	.9	1480	0	0	1	1
1197	70	57	0	0	0	2.4	1782	1	0	0	1	0
1198	88	47	1	1	0	1.7	604	1	0	0	0
1199	66	55	0	1	0	22.1	1888	1	0	0	1
1200	76	52	0	1	0	4.8	934	1	0	0	1
1201	55	37	0	1	0	39.40000000000001	2465	0	0	0	1	1
1202	66	46	1	0	0	7.5	521	0	0	0	1
1203	86	48	1	1	0	2.7	2316	0	0	0	0
1204	80	54	0	0	0	3.2	2550	1	0	0	1
1205	84	35	1	1	0	47.40000000000001	1711	1	0	0	0	0
1206	59	52	0	1	0	1.4	2420	0	0	0	1
1207	81	57	0	1	0	1.5	1791	0	0	0	0
1208	89	32	0	1	0	.9	1738	0	0	0	1	0
1209	76	31	1	0	0	1.3	237	1	1	1	1
1210	78	52	0	1	0	3.1	633	0	0	0	1	0
1211	87	50	0	1	0	1.5	1433	0	0	0	1	0
1212	71	47	1	0	0	23.5	134	0	0	0	1
1213	63	55	0	1	0	.6	1869	0	0	0	1
1214	85	52	0	0	0	7.3	585	0	0	0	1
1215	73	56	0	0	0	2.1	269	1	0	0	1
1216	80	47	0	1	0	10.6	1349	0	0	0	1
1217	74	35	0	0	0	1.9	1655	0	0	0	0
1218	52	44	1	0	0	.1	2834	0	0	1	1
1219	79	49	0	1	0	1.7	2479	0	0	0	1	0
1220	80	34	0	1	0	2.9	2561	0	0	1	1
1221	95	33	1	1	0	24.6	2177	0	0	1	1
1222	82	50	0	1	0	3.5	2533	0	0	0	1	0
1223	81	49	0	0	0	1	1753	1	0	0	1
1224	71	55	0	0	0	1	2295	0	0	1	1
1225	66	58	0	0	0	35.90000000000001	2412	1	0	0	1
1226	95	45	1	1	0	2	3117	1	0	0	0	0
1227	57	53	0	0	0	3	3518	1	0	0	0	0
1228	84	33	1	0	0	1.5	1351	0	0	1	1
1229	73	52	0	0	0	2.1	2107	0	0	1	1
1230	73	55	1	0	0	1	607	0	0	0	0
1231	72	49	0	1	0	5.2	2554	0	0	0	1	0
1232	74	56	0	0	0	2.1	2365	0	0	1	1
1233	81	40	1	0	0	7.9	949	0	0	1	1
1234	79	46	0	0	0	7.3	2464	0	0	1	1	0
1235	67	57	0	0	0	2.4	1428	0	0	0	1	0
1236	75	57	0	0	0	5.7	1013	0	0	0	0	0
1237	76	57	1	0	0	6.4	1089	1	1	1	1	0
1238	63	56	0	1	0	3.1	1502	0	0	0	1	0
1239	77	53	1	1	0	6	1469	0	0	1	1
1240	80	58	1	1	0	4	703	0	0	0	1	0
1241	82	48	0	0	0	3.9	3528	1	0	1	1	0
1242	87	49	0	1	0	18.9	2218	0	0	0	1	0
1243	60	45	0	1	0	17.7	2171	0	0	0	0
1244	75	54	0	1	0	6.4	977	0	0	0	1
1245	60	57	0	1	0	.8	1301	0	0	0	1	0
1246	61	57	0	0	0	.2	3191	1	0	0	0
1247	85	43	1	0	0	6.5	1097	0	1	1	1
1248	78	54	0	0	0	.4	2589	0	0	1	1	0
1249	87	20	0	1	0	12.6	3441	0	0	0	1	1
1250	81	42	0	1	0	5.6	1404	0	0	0	0
1251	80	56	0	1	0	.1	2372	0	0	0	1
1252	76	49	1	0	0	1.2	90	0	0	1	1
1253	74	53	0	0	0	1.3	1827	0	0	0	1	0
1254	67	52	0	0	0	24.5	624	0	0	0	1
1255	76	58	0	1	0	.7000000000000001	2458	0	0	0	1	0
1256	80	55	0	1	0	1.1	975	1	0	0	1
1257	69	57	0	1	0	.7000000000000001	1054	1	0	0	0	0
1258	76	42	0	1	0	1.7	1800	0	0	0	1
1259	81	38	0	1	0	1.3	1840	1	0	0	1
1260	63	42	0	0	0	5.4	2411	0	0	0	1	0
1261	52	54	0	1	0	.6	1891	0	0	0	1
1262	81	52	1	1	0	4.7	2748	0	0	1	1	0
1263	78	49	1	1	0	.8	3246	1	0	1	0	0
1264	66	50	0	1	0	5.2	3360	0	0	0	1	0
1265	75	44	0	1	0	10.9	2261	0	0	0	1	0
1266	83	40	0	0	0	.1	1838	0	0	0	1
1267	79	58	0	1	0	.1	1240	0	0	0	0
1268	86	55	0	1	0	.8	972	0	1	1	1
1269	84	49	0	0	0	6.9	3529	0	1	1	1	0
1270	80	46	1	1	0	32	2827	1	0	0	1	0
1271	69	48	0	1	0	4.5	294	0	1	1	0	0
1272	47	58	0	0	0	.1	2628	0	0	0	1
1273	77	50	0	1	0	2.9	3304	0	0	0	1	0
1274	72	58	0	0	0	2.4	3417	1	0	0	1	0
1275	40	27	0	0	0	12.9	632	0	0	0	0	1
1276	81	42	1	1	0	8.300000000000001	339	1	0	1	1
1277	80	49	1	1	0	18.7	719	0	0	0	1
1278	53	56	0	0	0	.7000000000000001	3301	1	0	0	0	0
1279	77	39	1	0	0	17.7	932	1	0	0	1
1280	63	30	0	1	0	14.4	3637	1	1	1	1	1
1281	76	57	0	0	0	1.1	3378	1	0	0	1	0
1282	90	54	1	0	0	2.1	254	1	0	0	0
1283	84	51	0	1	0	1.2	2421	0	0	0	1
1284	81	44	1	0	0	2.1	805	1	0	0	1
1285	72	36	1	1	0	.6	2024	1	0	0	1	0
1286	79	57	1	0	0	2.1	1473	1	1	0	1
1287	70	48	1	1	0	423.5000000000001	128	0	0	0	1	0
1288	54	56	0	1	0	5.8	2302	0	0	0	0
1289	69	57	1	1	0	14.2	1393	1	0	1	1
1290	86	45	0	0	1	3.9	1416	1	0	0	0	0
1291	79	42	0	1	0	6.6	977	0	0	0	1
1292	60	58	0	0	0	27.8	1852	0	0	0	0
1293	86	58	1	1	0	4.1	2435	0	0	0	1	0
1294	68	55	0	1	0	7.5	2513	0	0	0	0	0
1295	72	52	0	0	0	2.5	1450	0	0	0	1
1296	74	50	0	0	0	7.4	2074	0	0	0	0
1297	83	54	0	0	0	17.8	2644	1	0	0	0	0
1298	60	25	0	0	0	3	2010	1	0	0	0
1299	55	52	0	1	0	42.50000000000001	1079	0	0	0	0	0
1300	91	56	0	0	0	1	488	0	0	0	0
1301	37	22	0	0	1	7.6	1204	0	0	0	0
1302	80	54	0	1	0	2.1	1638	0	0	0	1
1303	65	58	0	1	0	2.8	1572	0	0	0	0	0
1304	78	35	1	0	0	30	24	0	0	0	0	0
1305	72	37	0	0	0	1.1	2563	0	1	0	0	0
1306	81	57	1	0	0	2.1	419	1	0	0	0
1307	73	56	0	0	0	3.8	2225	0	0	0	1
1308	73	54	1	1	0	28.6	2809	1	0	1	1	0
1309	83	51	0	0	0	136	779	1	0	0	1
1310	60	53	0	1	0	.5	351	0	0	0	1	0
1311	71	45	0	0	0	.1	2583	1	0	0	1
1312	52	54	0	0	0	3	425	1	0	0	0
1313	65	54	0	0	0	.8	1460	1	0	0	1
1314	81	48	0	1	0	5.8	3094	1	0	0	1	0
1315	84	35	1	0	0	1	491	0	0	1	0
1316	77	54	0	0	0	1.1	760	0	0	1	0
1317	71	56	0	1	0	9.800000000000001	2849	0	0	0	1	0
1318	77	57	0	1	0	7.5	3381	0	0	1	0	0
1319	69	52	0	1	0	4.8	1557	0	0	0	1
1320	80	44	0	1	0	.1	2442	1	0	0	1
1321	67	57	0	1	0	7.7	1280	0	0	0	1
1322	72	58	0	0	0	3.1	3240	0	0	0	1	0
1323	87	42	1	1	0	4.1	1764	0	0	0	1	0
1324	72	58	0	1	0	.1	2199	0	0	0	1
1325	63	51	0	0	0	.5	1952	0	0	0	1	0
1326	74	37	0	1	0	1.5	428	0	1	0	1
1327	66	55	0	1	0	2.6	2795	1	0	0	1
1328	51	57	0	1	0	10.8	1439	0	0	0	0
1329	67	45	0	1	0	8.4	1706	0	0	0	1
1330	75	55	0	1	0	1.4	1989	0	0	1	0
1331	72	15	1	0	0	91.09999999999999	510	1	1	1	1
1332	83	57	0	0	0	3.9	3284	1	0	0	0	0
1333	70	37	0	1	0	1.6	2491	0	0	0	1
1334	87	36	0	1	0	1.7	1878	0	0	1	1
1335	69	46	0	1	0	2.2	3543	1	0	0	1	0
1336	74	53	0	0	0	6.1	2554	1	0	1	1	0
1337	65	54	0	1	0	2.3	2505	0	0	1	1
1338	88	53	0	1	0	6.1	594	0	0	0	0	0
1339	69	52	0	0	0	3.5	652	0	0	0	0	0
1340	84	54	0	1	0	3.5	3386	1	0	0	1	0
1341	74	44	0	0	0	.7000000000000001	1744	0	0	0	1
1342	75	36	1	1	0	9.199999999999999	1366	0	0	0	1
1343	81	30	0	1	0	2.7	1987	1	0	0	1
1344	86	56	1	1	0	.1	1061	1	0	1	1
1345	94	36	1	1	0	1.2	1732	1	0	1	1	0
1346	83	53	0	1	0	.1	775	0	0	0	1
1347	45	53	0	0	0	98.3	2111	1	0	0	1	0
1348	81	23	1	1	0	.1	455	0	0	1	1
1349	71	43	0	0	0	1.6	722	0	0	0	0	0
1350	57	32	0	1	1	110.7	993	1	0	0	1
1351	82	46	0	1	0	8.1	2631	0	0	1	1	0
1352	72	58	0	0	0	.1	2261	1	0	0	1
1353	71	51	0	1	0	.5	3414	0	0	1	0	0
1354	23	45	0	0	0	61.90000000000001	967	1	0	0	0
1355	83	43	1	0	0	2.7	2365	0	1	1	0	0
1356	69	37	0	1	0	2.1	1702	1	0	0	1
1357	76	55	0	0	0	.5	1896	0	0	0	1	0
1358	76	53	0	0	0	.1	2360	0	0	0	0
1359	69	57	0	1	0	1.6	930	1	0	0	1
1360	78	53	1	0	0	1	1901	0	0	1	1
1361	88	44	0	1	0	2.1	441	0	0	0	1
1362	90	47	1	0	0	2.4	2822	0	0	1	1	0
1363	82	57	1	0	0	14	1944	0	0	1	0
1364	90	40	0	0	0	3.9	3478	0	0	0	1	0
1365	58	51	0	0	0	.8	1601	1	0	0	1	0
1366	69	50	0	1	0	7	1769	0	0	0	1
1367	74	56	0	0	0	6.8	1447	1	0	0	1
1368	80	53	0	1	0	.6	1080	0	0	0	1
1369	83	51	0	0	0	9.5	2385	0	0	0	0	0
1370	75	55	0	1	0	6.9	2381	1	1	0	0	0
1371	86	36	0	1	0	8.1	3308	0	0	0	1	0
1372	87	57	0	1	0	10.7	1695	0	0	0	1
1373	73	54	0	1	0	10.9	2666	0	0	0	1	0
1374	86	53	1	0	0	4.6	1350	0	0	1	1
1375	85	24	0	1	0	2.9	2618	0	0	1	1	0
1376	61	57	0	1	0	1.2	1249	1	0	0	1
1377	68	52	0	1	0	239.5	257	1	0	1	0	0
1378	85	57	0	1	0	.7000000000000001	3248	1	0	1	1
1379	80	52	0	0	0	10.6	1755	0	0	0	0	0
1380	69	51	0	1	0	1.6	3151	1	0	0	1	0
1381	77	30	0	1	0	10.9	659	0	0	0	1
1382	72	37	1	0	0	54.2	840	1	0	1	1	0
1383	39	13	0	0	1	41.1	268	0	0	0	1	1
1384	66	51	0	0	0	2.7	959	1	0	1	1	0
1385	84	35	1	0	0	2.3	1043	1	0	1	0
1386	69	57	0	0	0	2.1	1546	1	0	1	1
1387	43	36	0	1	0	121.8	3169	0	0	0	1	0
1388	79	44	1	0	0	11.4	638	1	0	0	1
1389	67	56	0	1	0	1.1	2020	0	0	0	0
1390	89	21	0	1	0	2.6	3457	1	0	0	1	0
1391	81	54	0	1	0	2.2	2083	0	0	0	1
1392	64	58	0	0	0	.3	1316	1	0	0	1	0
1393	92	49	1	0	0	3.5	2379	0	0	0	0	0
1394	65	35	0	0	0	55.3	2520	1	0	0	1
1395	78	51	0	1	0	3.5	2490	0	0	1	1	0
1396	81	55	0	1	0	8.6	1175	0	0	0	1
1397	78	52	0	1	0	3.7	3182	1	0	0	0	0
1398	88	27	1	1	0	13.9	561	0	0	1	1	0
1399	87	50	0	0	0	3.2	1743	0	0	1	1
1400	89	40	0	1	0	.9	1246	0	0	1	1	0
1401	67	48	1	1	0	2.1	1565	1	0	0	1
1402	72	58	0	1	0	1.2	1905	0	0	1	0
1403	67	47	0	1	0	2.4	3338	1	0	0	1	0
1404	86	37	1	0	0	11.5	2380	1	1	1	1
1405	74	56	1	1	0	.1	1873	0	0	1	0
1406	79	53	0	0	0	5.7	3116	0	0	0	1	0
1407	68	52	0	0	0	2	1229	0	0	0	0	0
1408	75	57	1	1	0	2.4	1946	1	0	1	1	0
1409	66	53	1	0	0	2.5	1569	1	0	0	1
1410	85	43	0	1	0	2.2	951	1	0	0	1
1411	67	58	0	1	0	1.5	1996	0	0	0	1	0
1412	79	49	0	0	0	3.6	885	0	0	0	1	0
1413	80	36	0	0	0	1	2681	0	0	1	0
1414	84	43	0	1	0	.1	1418	0	0	0	0
1415	75	56	0	0	0	48.7	1608	0	0	0	0
1416	75	47	1	1	0	.4	3398	1	0	0	1	0
1417	75	58	1	0	0	1.8	725	1	0	0	0
1418	78	58	0	0	0	2.1	2161	0	0	0	0
1419	79	42	1	1	0	7.3	1785	1	0	0	1
1420	74	49	0	1	0	3.5	2419	0	0	1	0	0
1421	71	50	0	1	0	7.4	1349	0	0	0	1
1422	84	46	1	1	0	8.800000000000001	1930	0	1	1	1
1423	47	53	0	0	0	4.4	137	0	0	0	0	0
1424	78	54	0	1	0	17.7	1496	0	0	0	1
1425	80	33	1	0	0	.7000000000000001	1472	0	0	0	1
1426	63	54	0	0	0	40.2	3003	0	0	0	1	1
1427	69	58	0	0	0	.4	417	1	0	0	1	0
1428	74	50	0	0	0	31.4	99	1	0	1	1	0
1429	77	55	0	0	0	1.1	1209	0	0	0	1
1430	77	53	1	1	0	1.7	1559	0	0	0	1
1431	74	51	0	0	0	1.1	1737	0	0	0	0	0
1432	75	53	0	0	0	7.2	3520	1	0	1	1	0
1433	82	37	0	0	0	2	3340	0	0	1	0	0
1434	83	27	1	1	0	27.4	30	0	0	1	1
1435	71	32	0	1	0	8.199999999999999	1370	0	1	1	0
1436	82	19	1	1	0	18.3	90	1	0	1	1
1437	75	43	1	1	0	8.199999999999999	578	0	1	0	1
1438	92	49	0	1	0	14.8	817	0	1	0	1
1439	83	39	0	1	0	4.7	3017	0	0	0	1	0
1440	85	45	1	0	0	14.5	888	0	1	1	0	0
1441	79	37	1	0	0	4.9	356	0	0	0	0	0
1442	83	44	0	1	0	8	664	0	0	0	1
1443	84	35	0	1	0	.8	3267	1	0	0	1	0
1444	93	38	1	1	0	18.9	110	0	0	0	1
1445	86	24	0	1	0	1.3	1272	0	0	1	1	0
1446	76	58	0	0	0	7.9	2453	0	0	1	0
1447	95	45	1	1	0	2.9	1296	0	0	0	1
1448	82	47	0	1	0	36	1600	0	1	0	1	0
1449	78	54	0	1	0	.3	2493	1	0	0	1	0
1450	81	34	0	1	0	8.6	2002	0	0	0	1
1451	81	57	0	0	0	3.1	3290	0	0	1	0	0
1452	92	35	1	1	0	.5	792	0	0	0	0
1453	80	57	0	1	0	.8	2440	0	0	0	1	0
1454	92	41	0	1	0	4.5	1944	0	0	0	1
1455	63	53	0	0	0	2.1	1836	1	0	0	1
1456	90	42	1	0	0	16.5	280	0	0	0	1
1457	71	40	0	1	0	9.700000000000001	1372	0	0	0	1
1458	73	36	1	0	0	.9	1948	0	0	0	1	0
1459	49	52	0	0	0	3.8	971	1	0	0	1	0
1460	85	47	1	1	0	1.1	2015	1	0	0	1
1461	74	50	0	1	0	2.6	431	0	0	0	0
1462	81	46	0	1	0	35.1	1754	0	0	0	0
1463	56	42	0	0	0	18.9	1294	1	0	0	1
1464	79	52	0	0	0	1.2	1204	0	0	0	1
1465	43	58	0	0	0	12.7	2484	1	0	0	0
1466	67	53	0	0	0	1.2	1758	0	0	0	1	0
1467	72	49	0	1	0	2.1	482	0	0	0	1
1468	78	41	0	0	0	.3	2811	0	0	1	0	0
1469	74	58	0	1	0	.9	2444	0	0	0	0	0
1470	79	56	0	1	0	11.5	1813	1	0	1	1
1471	56	52	0	1	0	5.2	3213	0	0	0	1	0
1472	75	56	0	0	0	1.2	1499	0	0	0	1
1473	77	25	0	0	0	.5	2366	0	0	0	1
1474	76	44	0	1	0	.1	1966	0	0	0	1
1475	53	54	0	1	0	2.1	1034	0	0	0	1
1476	83	35	0	1	0	2.1	2000	0	0	0	1
1477	80	58	0	1	0	2.6	3206	1	0	0	0
1478	83	45	0	0	0	17.1	1459	0	0	1	0
1479	72	53	0	1	0	.1	777	0	0	0	1
1480	54	58	0	1	0	2.4	2568	1	0	0	1	0
1481	76	50	0	0	0	8.199999999999999	286	0	0	0	0	0
1482	69	55	0	1	0	11.5	1915	0	0	0	0
1483	81	49	0	1	0	4.7	2475	0	0	0	1	0
1484	78	52	0	1	0	1	2419	0	0	0	0	0
1485	73	33	0	0	0	2.4	2602	0	0	0	1	0
1486	74	55	0	1	0	5.9	962	1	0	0	0
1487	49	58	0	0	0	17.4	645	0	0	0	0	0
1488	74	47	0	1	0	1.4	2230	0	0	1	1	0
1489	92	29	0	1	0	.1	2232	0	0	0	1
1490	81	35	1	0	0	17	653	0	0	0	0
1491	84	45	1	0	0	8	922	0	0	1	1
1492	58	58	0	0	0	1.1	1591	0	0	0	0
1493	71	51	0	0	0	9.1	1354	1	0	1	1	0
1494	80	46	0	1	0	1.6	1700	0	0	0	1	0
1495	48	55	0	1	0	.5	1015	0	0	1	1
1496	81	19	1	1	0	7.6	1917	0	0	0	1
1497	80	44	1	0	0	16.7	813	1	0	0	1
1498	84	47	0	1	0	11.5	1738	0	0	0	1	0
1499	79	58	0	0	0	1.1	1271	0	0	1	0
1500	92	52	1	1	0	32	54	0	0	1	0
1501	66	57	0	0	0	.3	645	0	0	1	1	0
1502	74	55	0	0	0	17.8	1155	1	0	0	1
1503	67	15	0	1	0	5.8	1629	0	0	0	1	1
1504	72	54	0	0	1	1.9	1365	1	0	1	0
1505	76	58	0	0	0	.1	1472	0	0	0	1
1506	73	28	0	1	0	8	113	0	0	0	0	0
1507	83	22	1	1	0	8.9	1122	0	0	0	0	0
1508	82	39	1	1	0	11.4	420	0	0	0	1
1509	65	46	0	1	0	1.4	226	0	0	0	1
1510	55	29	0	0	0	1.2	2114	1	1	1	1
1511	78	48	0	1	0	3.6	1720	1	0	1	1	0
1512	73	44	0	1	0	.5	1485	1	0	0	0	0
1513	62	57	0	0	0	1.6	663	0	0	1	1	0
1514	57	51	0	0	0	6.5	3169	1	0	0	1	0
1515	87	41	0	1	0	7.3	2106	0	0	0	0
1516	86	29	1	1	0	2.7	1176	0	0	1	1	0
1517	80	54	1	1	0	32.2	414	0	0	1	1
1518	73	58	0	0	0	1	3450	1	0	0	1	0
1519	78	58	0	1	0	5	279	1	0	0	1
1520	80	48	0	1	0	1	3407	1	0	0	1	0
1521	54	35	0	0	0	9.700000000000001	3555	0	0	1	1	1
1522	78	56	1	1	0	8.199999999999999	1697	1	1	0	1
1523	63	53	0	0	0	.3	783	0	0	0	1
1524	81	48	0	1	0	4.1	3319	0	0	0	0	0
1525	92	47	1	0	0	5	1747	0	1	1	0	0
1526	71	41	0	1	0	.5	342	0	1	1	1	0
1527	66	21	1	1	0	26.3	1246	1	0	1	0
1528	69	46	0	1	0	3.5	2430	0	0	0	1	0
1529	77	46	0	1	0	4.4	1841	0	0	0	0
1530	55	52	0	1	0	2.3	698	0	0	1	1
1531	64	47	0	1	0	1.5	2224	0	0	0	1
1532	85	58	0	1	0	2.1	1262	1	0	0	1
1533	70	54	0	1	0	1.1	2745	1	0	0	0	0
1534	68	42	0	0	0	7.5	377	0	0	1	1	0
1535	88	57	1	1	0	8.1	2272	0	0	0	1	0
1536	85	31	1	0	0	21.9	1286	0	0	0	0
1537	84	45	1	1	0	2.1	1138	0	0	0	1
1538	76	55	0	1	0	2.1	2761	0	0	0	1
1539	44	53	0	1	0	.1	2316	0	0	0	0
1540	61	53	0	1	0	2.1	1565	0	0	0	0
1541	75	49	0	0	0	3.5	2591	1	0	1	1	0
1542	81	35	1	1	0	.3	3023	1	0	0	0	0
1543	65	54	0	1	0	.6	336	0	0	0	0	0
1544	72	50	0	1	0	2.9	2524	0	0	0	1	0
1545	67	38	0	1	0	2.1	1460	0	0	0	1
1546	84	50	0	1	0	6.9	2425	0	0	0	1	0
1547	74	49	0	1	0	2.1	957	0	0	0	1
1548	67	56	0	0	0	3.1	2497	0	0	0	1	0
1549	60	50	0	1	0	.1	1613	0	0	0	0
1550	76	56	0	1	0	2.1	1483	0	0	0	1
1551	87	58	1	0	0	4.8	1188	0	0	0	0
1552	78	40	0	0	0	.6	2629	0	0	0	1	0
1553	73	56	0	1	0	.2	2119	0	0	0	0
1554	92	33	0	1	0	.7000000000000001	2521	0	0	0	1	1
1555	56	57	1	1	0	1.5	542	1	1	0	0	0
1556	61	56	0	1	0	.1	2263	0	0	0	0
1557	78	56	0	0	0	1.5	2125	1	0	0	1
1558	44	48	0	1	0	2.2	308	0	0	0	0	0
1559	83	34	0	1	0	2	2209	0	0	0	1	0
1560	74	56	0	0	0	1.7	1896	0	0	1	0	0
1561	83	32	1	1	0	5	1977	1	0	0	1
1562	65	58	0	1	0	24.6	1917	1	0	0	1
1563	64	55	0	1	0	.3	763	0	0	0	0	0
1564	82	55	0	1	0	.1	1320	0	0	0	1
1565	67	53	0	0	0	55.00000000000001	903	1	0	0	1	0
1566	55	21	0	0	0	34.5	1561	0	0	0	0	0
1567	85	51	0	0	0	4.5	1876	0	0	1	0	0
1568	81	41	0	0	0	.5	1124	0	0	1	1	0
1569	72	52	1	0	0	10.4	529	1	0	0	1
1570	56	53	1	0	0	7.5	944	1	0	1	1	1
1571	74	53	0	0	0	1.2	1230	0	0	0	1
1572	67	56	0	0	0	1.1	901	0	0	0	0	0
1573	85	57	0	1	0	9.4	657	0	0	0	1	0
1574	87	57	1	1	0	7.5	695	0	0	0	1
1575	83	44	0	1	0	4.1	2464	0	0	0	1	0
1576	80	50	0	1	0	.3	112	0	0	0	1	0
1577	76	25	1	1	0	4.2	2151	0	1	0	1
1578	82	34	0	1	0	2.1	776	0	0	0	1
1579	74	58	0	0	0	1.3	1208	0	0	0	1	0
1580	70	37	0	0	0	40.8	1419	1	0	1	0
1581	81	55	0	1	0	2.1	1898	0	0	0	1
1582	83	28	0	1	0	1.8	1945	0	0	0	1
1583	58	54	0	1	0	2.1	1227	0	0	1	1
1584	63	22	0	1	0	1.8	2541	1	0	1	1	1
1585	85	56	1	1	0	11.5	263	0	0	1	1	0
1586	80	46	1	1	0	1.2	664	0	1	1	1
1587	85	45	0	1	0	1.1	1024	0	0	0	0	0
1588	90	58	0	0	0	1.2	680	0	0	1	1
1589	75	45	0	1	0	5.2	2608	0	1	1	0	0
1590	67	52	0	1	0	2.1	1654	1	0	1	1
1591	60	52	0	1	0	16	1659	0	0	0	1
1592	76	54	1	0	0	23.2	1560	1	0	1	1
1593	80	37	0	0	0	4.5	278	1	0	0	0	0
1594	82	42	0	1	0	6.6	1483	0	0	0	0	0
1595	61	47	0	1	0	2.1	1260	1	0	0	1
1596	68	56	0	1	0	.9	1082	0	0	0	0	0
1597	88	34	1	1	0	9.800000000000001	512	0	1	0	0
1598	78	55	1	1	0	6.4	2915	0	0	1	1	0
1599	66	56	0	0	0	3.1	385	0	0	1	1
1600	68	54	0	1	0	.1	2599	1	0	0	1
1601	67	56	0	0	0	.1	2371	0	1	1	0
1602	89	53	1	1	0	1.2	2323	0	0	0	1
1603	80	50	1	0	0	4.6	2199	1	1	1	1	0
1604	63	57	0	0	0	.1	2406	0	0	0	1
1605	77	52	0	1	0	1.3	207	0	0	0	1
1606	80	51	0	1	0	.1	2195	0	0	1	1
1607	65	56	0	1	0	.7000000000000001	2528	1	0	0	1	0
1608	67	53	0	1	0	2.1	2109	0	0	1	1
1609	46	13	0	0	1	102.5	320	0	0	0	1
1610	88	44	1	0	0	12.5	869	0	0	0	0
1611	86	57	1	0	0	.6	1992	1	0	1	1	0
1612	76	34	0	1	0	7.9	2100	0	0	0	1	0
1613	58	56	0	0	0	9.1	2071	1	0	0	0	0
1614	85	34	0	1	0	1.5	430	0	0	1	1
1615	96	57	0	1	0	8.1	3567	0	0	0	0	0
1616	69	35	0	0	0	31.8	3023	1	0	1	1	0
1617	82	47	1	1	0	1	1226	1	1	0	1
1618	77	52	0	0	0	8.4	488	0	0	0	0
1619	72	49	0	1	0	.8	2582	0	0	0	1
1620	76	51	0	0	0	1.6	1123	0	1	0	1	0
1621	86	41	0	0	0	2.1	1654	0	0	1	0
1622	89	56	0	1	0	2.1	1215	0	0	0	1
1623	68	53	0	1	0	.1	1523	0	0	0	1
1624	86	54	1	1	0	.7000000000000001	2432	1	0	1	1	0
1625	83	45	1	0	0	3.5	2523	0	0	0	1	0
1626	64	56	0	1	0	28.6	2579	0	0	0	1
1627	87	58	1	1	0	.9	473	1	0	0	1	0
1628	83	58	0	0	0	2.4	2288	0	0	0	1	0
1629	74	49	0	1	0	5.5	1905	0	0	1	1	1
1630	72	58	0	1	0	.3	1119	1	0	1	0	0
1631	81	48	0	1	0	2.1	1562	0	0	1	1
1632	83	46	0	0	0	.5	3344	1	0	0	1	0
1633	68	55	0	1	0	5.4	1616	1	0	0	1
1634	32	9	0	0	0	82.40000000000001	126	0	0	0	0	1
1635	84	56	0	0	0	2.1	1934	0	0	1	0
1636	89	45	0	1	0	.5	2528	0	0	0	1	0
1637	69	51	0	1	0	3.1	1091	0	0	0	0	0
1638	67	55	1	0	0	3.4	527	0	0	1	0
1639	61	31	0	1	0	2.3	250	0	0	1	1
1640	69	52	1	1	0	28.6	807	0	0	0	0
1641	79	53	0	1	0	1.4	3492	1	0	0	1	0
1642	63	55	1	0	0	8.199999999999999	1383	1	0	0	1	0
1643	75	46	0	0	0	2.1	1167	0	0	1	1
1644	79	35	0	1	0	2.1	1688	0	0	1	0
1645	68	58	0	1	0	.1	1928	0	0	0	1
1646	68	56	0	1	0	6.9	2821	0	0	0	0	0
1647	78	49	0	1	0	6.9	3634	0	0	0	1	0
1648	74	48	0	0	0	5	394	0	0	0	1
1649	75	55	0	0	0	2.2	957	0	0	1	1
1650	83	35	1	0	0	2.5	1660	1	0	0	1
1651	87	52	0	1	0	3	181	0	0	0	0	0
1652	78	43	0	1	0	9.199999999999999	1096	0	0	1	1
1653	75	52	0	0	0	13	985	0	0	0	0	0
1654	88	44	0	0	0	3.8	1128	0	0	1	1
1655	83	57	0	0	0	5	2534	0	0	1	1	0
1656	69	48	0	0	0	1.4	2462	0	0	0	0	0
1657	82	57	1	0	0	2.2	222	0	0	1	1
1658	61	53	0	1	0	2	2469	0	0	0	0	1
1659	91	37	0	0	0	5	3634	1	0	1	0	0
1660	78	34	0	0	0	3.7	916	1	0	0	1
1661	75	46	0	1	0	.1	2085	0	0	0	1
1662	62	56	0	0	0	1	1911	1	0	0	1	0
1663	71	49	0	1	0	3.1	1403	0	0	0	1
1664	87	43	1	1	0	.8	3439	1	0	0	1	0
1665	70	55	0	1	0	.6	4046	1	0	0	1
1666	65	58	0	1	0	27.2	1093	0	0	0	1	0
1667	78	52	0	1	0	4.1	3204	0	0	0	0	0
1668	74	23	1	0	0	13.6	2307	1	0	0	1
1669	96	39	1	1	0	3.2	800	0	0	0	1	0
1670	69	31	0	0	1	46.90000000000001	2886	1	0	0	1	1
1671	75	55	0	1	0	1.2	1506	0	0	1	0
1672	72	49	0	0	0	3.5	2675	1	0	0	1	0
1673	74	45	0	0	0	.7000000000000001	478	0	0	1	1
1674	62	54	0	0	0	6.9	1336	0	0	0	0
1675	60	52	0	1	0	13	2190	0	0	0	1	0
1676	70	46	0	0	0	4.6	593	0	0	0	1
1677	74	50	0	0	0	1.9	1649	0	0	0	0	0
1678	71	57	0	1	0	.1	236	0	0	0	1
1679	78	55	0	0	0	2.6	1190	0	1	1	1	0
1680	77	39	0	1	0	.1	1423	0	0	1	1
1681	70	57	0	1	0	6.4	1158	0	0	1	0
1682	85	49	0	0	0	1.2	2506	0	0	0	1	0
1683	75	49	0	0	0	8.800000000000001	3350	0	0	1	1	0
1684	81	44	0	0	0	3.9	186	0	0	0	0	0
1685	64	54	0	0	0	.1	3134	0	0	0	1
1686	62	54	0	0	0	1	1876	1	0	0	0
1687	80	39	0	1	0	1.8	2911	1	0	1	1	0
1688	69	55	0	0	0	73.7	2304	1	0	1	1	0
1689	81	38	0	1	0	10	1959	0	0	0	1	0
1690	82	58	0	1	0	2.1	2049	0	0	1	1
1691	84	49	1	1	0	2.1	2506	1	0	1	0	0
1692	84	35	0	1	0	.1	2490	0	1	1	1
1693	83	41	0	1	0	1.3	2009	0	0	0	1
1694	78	52	0	1	0	4.1	2212	0	0	0	1	0
1695	66	53	0	0	0	19.2	1448	0	0	1	1
1696	86	52	1	1	0	4.6	503	0	1	1	1
1697	76	55	0	0	0	2	1042	0	0	0	1
1698	78	48	0	0	0	52.40000000000001	1394	0	0	1	1
1699	69	46	0	1	0	7.1	180	0	0	0	1	0
1700	77	38	0	0	0	9.700000000000001	2388	0	0	0	1
1701	89	43	0	1	0	.8	3471	1	1	0	1	0
1702	74	32	1	0	0	1.4	311	1	0	1	1
1703	75	56	0	0	0	.4	2617	1	0	0	1	0
1704	66	49	0	1	0	.7000000000000001	133	0	0	0	0	0
1705	87	52	1	1	0	1.4	1463	0	0	0	0	0
1706	88	55	0	1	0	3.9	620	0	0	0	0
1707	83	52	0	1	0	.9	1434	0	0	1	1	0
1708	90	51	1	0	0	9.1	1344	0	1	1	0
1709	90	57	1	0	0	.9	2031	0	0	0	1
1710	53	56	0	1	0	2.7	94	0	0	0	0
1711	59	56	0	1	0	.6	1532	0	0	0	1
1712	75	56	0	0	0	4.1	1296	0	0	0	1
1713	79	39	0	1	0	.9	1195	0	0	0	0	0
1714	79	46	0	1	0	5.2	2678	0	0	1	1	0
1715	75	58	0	0	0	.1	2496	0	0	1	1
1716	69	57	0	0	0	4.9	1043	0	0	1	0	0
1717	87	55	1	0	0	8.199999999999999	325	0	0	0	0
1718	76	40	0	0	0	1.7	1305	1	0	0	0
1719	76	20	1	0	0	23	450	1	1	1	1
1720	77	54	0	1	0	2.1	396	1	0	0	1
1721	69	53	0	0	0	2	1935	1	0	0	1
1722	88	36	1	0	0	23.1	1155	0	0	1	0	0
1723	64	48	0	0	0	.1	1611	0	0	1	1
1724	62	48	0	1	0	3.5	3261	1	0	0	1	0
1725	75	54	0	1	0	84.59999999999999	603	1	0	0	1
1726	86	17	1	0	0	5.8	1192	0	0	0	1
1727	84	48	0	1	0	5.1	367	0	0	0	1
1728	76	33	0	0	0	6.1	2730	1	1	1	1	0
1729	79	48	1	1	0	107.1	2048	1	0	0	0	1
1730	73	24	1	0	0	20.1	2222	1	0	0	1	1
1731	66	56	0	1	0	3.5	2253	0	0	0	1	0
1732	74	32	1	1	0	8.6	2182	0	0	1	1
1733	72	45	1	0	0	1.1	35	1	0	0	1
1734	92	30	1	1	0	1.7	946	0	1	1	1	0
1735	76	35	1	0	0	.7000000000000001	2893	1	0	0	1	1
1736	72	45	0	1	0	10.9	1680	0	0	0	0	0
1737	85	38	1	1	0	.1	1532	1	0	1	1
1738	88	24	0	1	0	1.8	1722	0	1	1	1
1739	86	20	1	1	0	18.3	1832	1	0	0	1	0
1740	80	48	0	0	0	3.1	70	0	0	0	0	0
1741	54	58	0	1	0	7.5	3522	0	0	0	1	0
1742	72	53	0	1	0	3.5	3648	0	0	0	0	0
1743	84	40	1	1	0	74.09999999999999	1356	0	0	1	1
1744	58	57	0	1	0	1.7	1481	0	0	0	1
1745	78	49	0	0	0	1.1	709	0	0	1	1	0
1746	77	55	0	0	0	1.4	2337	0	1	0	1
1747	74	23	1	0	0	117.7	1205	0	1	1	0
1748	90	46	0	0	0	4.8	1365	0	0	1	1
1749	76	55	0	0	0	3.1	2704	0	0	0	1	0
1750	41	40	0	0	0	83.90000000000001	545	0	0	0	0	0
1751	80	32	0	1	0	4.7	2555	0	0	0	1	0
1752	83	29	0	0	0	1.3	993	0	0	0	1
1753	96	51	1	1	0	1	2168	1	0	0	1	0
1754	79	58	0	1	0	.1	3158	1	0	0	0
1755	77	52	0	0	0	3.6	1838	1	0	0	1	0
1756	71	26	0	0	0	76.8	2472	1	0	0	1	1
1757	68	42	0	1	0	4.3	1182	1	0	0	1
1758	84	23	1	0	0	70.89999999999999	1407	1	1	1	1
1759	85	17	1	0	0	11	2556	0	0	0	0	0
1760	66	50	0	1	0	.1	1943	0	0	0	1
1761	56	48	0	1	0	.5	1308	0	0	0	1	0
1762	83	51	0	1	0	5.3	1336	0	0	0	1	1
1763	71	56	0	1	0	8.199999999999999	1372	0	0	0	1
1764	82	47	0	1	0	7	1749	0	0	1	1	0
1765	61	58	0	0	0	14.9	1246	1	0	0	1
1766	70	48	0	1	0	.1	1383	0	0	0	0
1767	89	36	1	1	0	2.9	2897	0	0	0	1	0
1768	80	55	0	0	0	2.7	2388	0	0	0	1	0
1769	53	13	0	0	1	57.40000000000001	792	1	0	0	1
1770	71	57	0	1	0	9.700000000000001	104	0	0	0	0
1771	69	50	0	1	0	3.5	764	0	0	0	0	0
1772	80	46	0	0	0	4.1	1791	0	0	1	1	0
1773	71	58	0	1	0	1.3	2967	1	0	0	1
1774	81	51	0	0	0	3.5	2028	0	0	1	1
1775	68	54	0	1	0	1.1	1846	0	0	0	1
1776	82	54	1	1	0	.1	1548	0	0	0	1
1777	81	44	1	1	0	14.5	1335	0	0	0	0	0
1778	58	56	0	1	0	1.3	2436	1	0	0	1
1779	73	54	0	0	0	3.6	2482	0	0	0	1
1780	81	45	0	0	0	5.7	1505	0	0	0	1
1781	85	43	1	1	0	11.5	2089	0	0	0	0
1782	81	58	0	1	0	2.7	279	1	0	0	1	0
1783	62	39	0	0	0	.6	1750	0	0	0	0
1784	70	21	0	1	0	4.8	665	0	0	0	1	0
1785	66	46	0	1	0	11.5	3192	0	0	0	0	0
1786	77	57	0	0	0	.1	2507	0	0	0	0
1787	77	36	0	0	0	17.1	1477	0	0	1	1
1788	66	49	1	1	0	3.5	1020	0	1	1	1
1789	66	55	0	0	0	.1	1770	0	0	0	1
1790	60	57	0	0	0	2	3450	0	0	0	1	0
1791	75	50	1	1	0	.6	976	0	0	0	1	0
1792	74	35	1	1	0	.2	3064	1	0	0	1	0
1793	73	55	0	1	0	2.1	1530	0	0	0	0	0
1794	80	55	0	1	0	4.6	405	0	0	0	1	0
1795	59	14	0	0	0	52.3	1922	0	0	0	1	0
1796	78	40	0	1	0	.6	3545	1	0	0	1	0
1797	75	50	0	0	0	3.9	3338	0	0	0	1	0
1798	67	49	0	1	0	7	1192	0	0	0	0
1799	78	52	1	0	0	1.6	2576	0	0	0	1	0
1800	85	18	1	1	0	2.5	1076	0	0	0	1
1801	86	34	1	1	0	21.4	1070	0	0	1	1
1802	76	34	0	1	0	1.2	1720	1	0	1	1
1803	77	45	0	0	0	.6	3268	1	0	1	1
1804	82	58	1	1	0	2.1	735	1	0	0	1
1805	88	38	1	0	0	2.8	707	0	0	1	1	0
1806	70	50	0	1	0	5.6	36	0	1	1	1	0
1807	78	58	1	1	0	2.1	2096	1	0	1	1
1808	80	33	1	0	0	8	631	0	0	1	1	0
1809	83	33	0	1	0	2.1	2463	0	0	0	0
1810	75	41	0	0	0	2.6	1469	0	0	0	1
1811	76	54	0	0	0	2.1	249	1	1	1	1
1812	82	48	0	0	0	3.8	1212	1	0	1	1
1813	76	36	0	1	0	1.3	615	0	0	0	0
1814	81	45	0	1	0	1.6	2429	1	0	0	1
1815	71	43	1	1	0	53.00000000000001	22	0	0	1	1
1816	67	58	0	0	0	.1	2635	0	0	0	1
1817	75	19	0	1	1	.2	556	0	0	0	1
1818	77	53	1	1	0	2.1	1962	1	0	0	0	0
1819	86	55	1	0	0	.1	527	0	0	0	1
1820	39	29	0	0	1	52.1	1617	1	0	0	1
1821	83	39	1	1	0	1.5	641	1	0	1	1
1822	79	41	1	1	0	2.6	1385	0	0	0	1
1823	72	58	1	0	0	31.4	2112	1	0	0	1	0
1824	83	54	1	1	0	1.1	2361	0	0	0	1	0
1825	81	45	1	0	0	2.7	1667	0	0	1	1	0
1826	60	50	0	1	0	.1	1505	0	0	0	1
1827	77	54	0	1	0	5.8	2217	1	0	1	1	0
1828	68	43	0	0	0	4	798	1	0	0	1
1829	86	44	0	0	0	2.1	963	0	0	1	0
1830	80	52	0	1	0	2.1	119	0	0	0	1
1831	75	29	0	1	0	3.2	638	0	0	0	1	0
1832	67	44	0	1	0	2.4	2533	1	0	0	1	0
1833	75	52	0	0	0	3.6	1931	0	0	0	1
1834	86	47	1	0	0	10.2	180	1	0	1	1
1835	69	35	1	1	0	102.9	1738	1	0	0	1
1836	87	37	1	0	0	102.1	945	0	0	0	0
1837	85	53	1	0	0	34	128	0	0	1	0
1838	70	47	0	1	0	2.8	2393	1	0	0	1
1839	83	51	0	0	0	3.1	2632	0	0	0	1	0
1840	82	34	1	0	0	66.39999999999999	872	0	0	1	1
1841	74	56	0	1	0	19.1	1897	1	0	0	1	0
1842	74	26	1	1	0	3.1	594	0	0	0	0
1843	85	46	0	0	0	3.1	1311	1	0	1	1
1844	85	47	0	1	0	6.4	3291	1	0	0	1	0
1845	73	48	1	0	0	5.7	1069	0	1	1	1	0
1846	82	53	0	1	0	8.6	2286	0	0	0	1	0
1847	88	48	1	0	0	3.2	1425	0	0	0	0	0
1848	72	54	0	1	0	10.7	1312	0	0	0	1
1849	61	34	0	0	0	4.5	1874	1	0	0	0	0
1850	68	42	0	0	0	4	2091	1	0	0	0
1851	67	56	0	1	0	5.1	2260	0	0	0	1
1852	73	53	0	0	0	2.1	3396	1	0	0	1	0
1853	88	55	1	1	0	3.8	510	1	0	0	0	0
1854	71	53	0	1	0	4.7	2450	1	0	0	1	0
1855	73	35	0	1	0	5.8	2400	1	0	0	0	0
1856	67	55	0	1	0	1.1	2694	1	0	0	1
1857	75	50	0	1	0	6.4	3511	0	0	0	1	0
1858	77	57	1	0	0	.4	1646	0	0	1	1	0
1859	77	57	0	0	0	.8	1123	1	0	0	0
1860	71	55	0	0	0	15.1	1975	0	0	0	1
1861	94	36	1	1	0	4.1	816	0	0	1	1
1862	86	52	1	1	0	4.4	856	0	0	0	1	0
1863	74	30	1	1	0	1.1	931	0	0	1	1
1864	80	34	1	0	0	18.4	1737	1	0	0	1
1865	75	52	1	1	0	.1	937	0	0	0	1
1866	63	57	0	0	0	2.4	2888	0	0	0	1	0
1867	88	43	1	1	0	.5	1925	0	0	1	1	0
1868	68	46	0	0	0	3.3	985	0	0	0	1
1869	65	41	0	1	0	1.8	1947	0	0	0	1
1870	78	51	0	0	0	7.9	1195	0	0	0	1
1871	89	53	1	1	0	4.8	1176	0	0	0	1
1872	80	25	1	0	0	.1	2534	0	0	0	1	0
1873	70	27	0	0	0	2.1	932	1	0	1	0
1874	60	50	0	0	0	8.1	1940	0	0	0	1
1875	83	52	1	0	0	4.6	598	1	0	1	1	0
1876	70	53	0	0	0	5.9	1631	1	0	0	1	0
1877	53	57	0	0	0	1.4	1989	1	0	0	0
1878	76	58	1	0	0	1.5	620	1	0	1	0
1879	80	56	0	0	0	5	2323	1	1	1	1	0
1880	74	57	1	0	0	.2	2148	0	0	0	1
1881	75	57	0	1	0	1.2	666	0	0	0	1	0
1882	62	52	0	1	0	5.1	942	0	1	1	0
1883	85	32	0	1	0	22.4	1532	0	1	1	1
1884	88	55	1	0	0	1.4	337	1	0	1	1
1885	73	53	0	0	0	2.8	596	0	0	0	0	0
1886	86	47	1	0	0	7.6	797	0	1	1	0	0
1887	82	41	1	1	0	1.8	583	0	0	1	1
1888	72	53	0	0	0	5.4	2333	0	0	1	1
1889	76	33	0	1	0	4.7	2634	0	0	1	1
1890	87	32	1	1	0	79.5	574	1	0	1	1
1891	71	51	0	0	0	11.9	1888	0	0	0	1	0
1892	72	58	0	0	0	1.2	2256	1	0	1	1
1893	82	58	0	1	0	.1	1373	0	0	1	1
1894	56	28	0	0	1	2.2	1238	0	0	0	1	1
1895	63	58	0	0	0	3.1	3207	0	0	0	1	0
1896	64	57	0	1	0	3.7	1280	0	0	1	0	0
1897	78	56	1	0	0	1.8	842	0	0	1	1	0
1898	86	39	0	1	0	.9	1316	0	1	0	1
1899	62	58	0	1	0	3.1	1665	0	0	0	1	0
1900	67	46	1	0	0	4.3	387	0	0	0	0
1901	86	49	1	1	0	5.2	1235	0	0	0	1	0
1902	90	49	0	1	0	9.199999999999999	1289	1	0	0	1
1903	79	58	1	1	0	.7000000000000001	1813	0	0	0	1	0
1904	81	41	1	1	0	59.90000000000001	1964	0	0	1	0	0
1905	84	58	0	1	0	4.7	1953	0	0	1	1
1906	89	38	1	1	0	14.9	2768	1	0	0	1	0
1907	81	54	0	0	0	.3	2066	0	0	0	1	0
1908	79	50	1	0	0	4.4	128	0	0	0	1
1909	78	35	0	1	0	4.1	1425	0	0	0	1	0
1910	70	58	0	1	0	4.5	1669	0	0	0	1
1911	82	52	1	0	0	6.9	1864	1	0	1	1	0
1912	63	12	0	1	0	11.5	167	0	0	0	1
1913	83	38	1	0	0	4.3	465	0	0	1	1	0
1914	89	44	1	0	0	1.5	647	0	1	1	1	0
1915	88	38	1	1	0	3.7	2056	0	0	1	1	0
1916	85	54	0	1	0	.6	2069	1	0	1	0
1917	79	48	0	1	0	32.7	2243	0	1	1	1
1918	72	55	0	1	0	4.1	3130	1	0	0	1	0
1919	93	39	1	1	0	2.7	812	0	1	1	1	0
1920	73	48	0	1	0	5.8	3157	0	0	0	1	0
1921	68	51	0	0	0	2	96	1	0	0	1
1922	69	56	0	1	0	4.1	2162	0	0	0	1	0
1923	82	40	1	0	0	5	1209	0	0	0	1
1924	92	51	1	1	0	3.9	979	1	1	1	1
1925	64	38	1	1	0	7.1	128	1	1	1	1
1926	62	24	0	1	0	13.2	1272	0	0	0	0
1927	56	48	0	1	0	3.2	28	0	0	0	0	0
1928	76	52	0	1	0	2.3	1202	1	0	0	1
1929	60	53	0	1	0	4	537	0	0	0	1	0
1930	76	41	0	0	0	9.5	1500	0	0	1	1
1931	80	45	0	0	0	2.4	1651	0	1	1	1	0
1932	78	45	0	0	0	1.4	2238	0	0	0	1
1933	76	50	0	1	0	.6	3508	1	0	0	1	0
1934	62	55	0	0	0	5.8	1938	0	0	0	0
1935	71	58	0	1	0	1	1813	0	0	0	1
1936	82	54	0	0	0	.1	2622	0	0	1	0
1937	85	39	0	1	0	2.5	533	0	0	1	1
1938	69	58	0	1	0	1.8	3237	1	0	0	1
1939	82	54	0	0	0	1.7	1327	1	0	0	1
1940	78	39	0	1	0	2.1	1508	0	0	0	1
1941	63	52	0	0	0	2.1	1962	0	0	1	1
1942	82	49	0	1	0	.5	3297	1	0	1	1	0
1943	82	40	0	0	0	3.1	1870	1	0	0	1	0
1944	67	37	1	0	0	33.40000000000001	1257	0	1	1	0
1945	85	39	0	1	0	5.8	3336	1	0	0	1	0
1946	88	48	1	1	0	8.1	3153	1	1	1	1	0
1947	81	52	0	1	0	3.5	3297	0	0	0	1	0
1948	63	50	0	0	0	2.1	957	1	0	0	1
1949	55	56	1	1	0	.1	2554	0	0	0	0
1950	76	44	0	1	0	6.2	1792	0	0	1	1
1951	71	50	0	1	0	4.1	2546	0	0	1	1	0
1952	27	58	0	1	0	4.1	1762	0	0	0	0	1
1953	68	37	1	0	0	1.9	893	0	0	1	1
1954	77	44	0	0	0	3.1	3058	0	0	1	1	0
1955	81	25	0	1	0	3.5	1643	0	0	0	1	0
1956	89	27	1	1	0	3.4	511	0	0	0	0
1957	66	55	1	1	0	2.1	1603	1	1	1	1
1958	62	51	0	1	0	3.5	3556	0	0	0	0	0
1959	64	41	0	1	0	6.4	2024	0	0	0	1	0
1960	58	56	0	1	0	3.4	1409	0	0	0	1
1961	80	46	0	1	0	1.3	2640	1	0	0	1
1962	64	47	1	0	0	4.6	2441	1	1	1	1	0
1963	88	35	1	1	0	.1	360	0	1	1	0
1964	56	54	0	0	0	49.6	610	0	0	0	1
1965	54	47	0	0	0	1.8	187	0	1	1	1
1966	83	54	0	1	0	5.4	639	1	0	0	1
1967	65	55	1	1	0	2.1	90	1	0	1	1
1968	83	36	1	1	0	5.7	1181	0	0	0	1	0
1969	71	29	0	1	0	14.7	2631	1	0	1	1
1970	86	45	1	0	0	7.8	935	0	0	1	1
1971	77	55	0	1	0	1.6	1909	1	0	0	1
1972	71	40	0	0	0	7.8	513	0	0	0	1
1973	89	58	0	1	0	12.1	2707	0	0	0	1	0
1974	79	46	0	0	0	2.1	1132	1	0	0	1
1975	49	30	0	1	0	46.6	1458	0	0	0	0	1
1976	64	53	0	1	0	3.5	2689	0	0	0	1	0
1977	76	51	0	0	0	2.3	1553	1	0	1	1
1978	73	52	0	1	0	1.6	1954	1	0	0	0
1979	92	34	0	1	0	.9	297	0	0	1	1
1980	89	55	1	0	0	6.9	1343	0	0	0	1
1981	71	58	0	1	0	2.5	1835	0	0	1	1	0
1982	84	47	0	1	0	5.2	826	0	0	0	1
1983	81	58	1	1	0	2.2	1654	1	0	0	1
1984	70	56	0	0	0	.1	749	0	0	0	0
1985	86	44	0	0	0	.5	2581	0	0	1	0	0
1986	67	53	0	1	0	.2	1859	0	0	1	1	0
1987	76	58	0	1	0	13.4	1700	1	0	1	1
1988	75	41	0	0	0	.9	1701	1	0	0	1
1989	72	49	0	0	0	2.4	2875	1	0	0	1
1990	82	57	0	0	0	6.1	2617	0	0	1	1	0
1991	80	49	1	1	0	24.9	359	1	0	0	1
1992	66	38	0	1	0	6.9	1708	0	0	0	1	0
1993	63	53	0	0	0	2.6	2422	0	0	0	0
1994	74	54	0	1	0	.5	425	1	0	1	1
1995	78	17	0	1	0	18.3	2609	1	0	0	1
1996	84	48	0	1	0	1.9	247	0	0	0	0
1997	74	36	0	1	0	7.5	2316	1	0	0	1
1998	82	48	0	1	0	2.1	610	0	0	0	1
1999	68	54	0	1	0	.9	2527	0	0	0	1
[truncated: 33,540 more rows]
